# Supplementary material for: (4R*,5R*)-Diethyl 2-(4-nitro­phen­yl)-1,3-dioxolane-4,5-dicarboxyl­ate
Source: Acta Crystallogr Sect E Struct Rep Online. 2012 Mar 21;68(Pt 4):o1128. doi: 10.1107/S160053681201118X (PMC3344074; doi:10.1107/S160053681201118X)
Supplement: Supplementary file 1 [file e-68-o1128-sup1.cif]

##############################################################################
#                                                                            #
# This CIF contains the data in a paper accepted for publication in          #
# Acta Crystallographica Section E. It conforms to the requirements of       #
# Notes for Authors for Acta Crystallographica Section E, and has been       #
# peer reviewed under the auspices of the IUCr Commission on Journals.       #
#                                                                            #
# Full details of the Crystallographic Information File format               #
# are given in the paper "The Crystallographic Information File (CIF):       #
# a New Standard Archive File for Crystallography" by S. R. Hall, F. H.      #
# Allen and I. D. Brown [Acta Cryst. (1991), A47, 655-685].                  #
#                                                                            #
# The current version of the core CIF dictionary is obtainable from          #
# ftp://ftp.iucr.org/pub/cif_core.dic.                                       #
#                                                                            #
# Software is freely available for graphical display of the structure(s)     #
# in this CIF. For information consult the CIF software page                 #
# http://www.iucr.org/resources/cif/software.                                #
#                                                                            #
# This file may be used for bona fide research purposes within the           #
# scientific community so long as proper attribution is given to the journal # 
# article from which it was obtained.                                        #
#                                                                            #
##############################################################################
data_global
_audit_creation_method     'from SHELXL97 CIF and IUCr SHELXL97-template'
_journal_date_recd_electronic     2012-02-25
_journal_date_accepted     2012-03-14
_journal_name_full     'Acta Crystallographica, Section E'
_journal_year     2012
_journal_volume     68
_journal_issue      4
_journal_page_first     o1128
_journal_page_last     o1128
_journal_paper_category     QO
_journal_paper_doi     10.1107/S160053681201118X
_journal_coeditor_code     SU2384
_publ_contact_author_name     ' Ding-Qiang Lu'
_publ_contact_author_address
;
School of Pharmaceutical Science
Nanjing University of Technolgy
Xinmofan Road No. 5 Nanjing
Nanjing 210009
People's Republic of China
;
_publ_contact_author_email     ludingqiang@126.com
_publ_contact_author_fax     ?
_publ_contact_author_phone     '02583285202'
_publ_section_title
;
(4<i>R</i>*,5<i>R</i>*)-Diethyl
2-(4-nitrophenyl)-1,3-dioxolane-4,5-dicarboxylate
;
loop_
    _publ_author_name
    _publ_author_address
    'Chun-Lei Lv'
;
School of Pharmaceutical Science
Nanjing University of Technology
Xinmofan Road No. 5 Nanjing
Nanjing 210009
People's Republic of China
and
Xinchang Pharmaceutical Factory, Zhejiang Medicine Co. Ltd
Xinchang 312500
People's Republic of China
;
    'Jian-Hui Chen'
;
School of Pharmaceutical Science
Nanjing University of Technology
Xinmofan Road No. 5 Nanjing
Nanjing 210009
People's Republic of China
and
Xinchang Pharmaceutical Factory, Zhejiang Medicine Co. Ltd
Xinchang 312500
People's Republic of China
;
    'Yu-Zhe Zhang'
;
College of Materials Science and Engineering
Nanjing University of Technology
Xinmofan Road No.5 Nanjing
Nanjing 210009
People's Republic of China
;
    'Ding-Qiang Lu'
;
School of Pharmaceutical Science
Nanjing University of Technology
Xinmofan Road No. 5 Nanjing
Nanjing 210009
People's Republic of China
;
    'Ping-Kai OuYang'
;
School of Pharmaceutical Science
Nanjing University of Technology
Xinmofan Road No. 5 Nanjing
Nanjing 210009
People's Republic of China
;
data_I
_audit_creation_method     SHELXL-97
_chemical_name_systematic
;
(4<i>R</i>*,5<i>R</i>*)-Diethyl
2-(4-nitrophenyl)-1,3-dioxolane-4,5-dicarboxylate
;
_chemical_name_common
;
;
_chemical_formula_moiety     'C15 H17 N O8'
_chemical_formula_sum     'C15 H17 N O8'
_chemical_formula_iupac     'C15 H17 N O8'
_chemical_formula_weight     339.30
_chemical_melting_point     ?
_symmetry_cell_setting     monoclinic
_symmetry_space_group_name_H-M     'P 21'
_symmetry_space_group_name_Hall     'P 2yb'
loop_
    _symmetry_equiv_pos_as_xyz
    'x, y, z'
    '-x, y+1/2, -z'
_cell_length_a     12.261(3)
_cell_length_b     4.5200(9)
_cell_length_c     15.656(3)
_cell_angle_alpha     90.00
_cell_angle_beta     112.27(3)
_cell_angle_gamma     90.00
_cell_volume     802.9(3)
_cell_formula_units_Z     2
_cell_measurement_reflns_used     25
_cell_measurement_theta_min     9
_cell_measurement_theta_max     13
_cell_measurement_temperature     293(2)
_exptl_crystal_description     block
_exptl_crystal_colour     colourless
_exptl_crystal_size_max     0.30
_exptl_crystal_size_mid     0.20
_exptl_crystal_size_min     0.10
_exptl_crystal_density_diffrn     1.403
_exptl_crystal_density_meas     ?
_exptl_crystal_density_method     'not measured'
_exptl_crystal_F_000     356
_exptl_absorpt_coefficient_mu     0.115
_exptl_absorpt_correction_type     psi-scan
_exptl_absorpt_process_details     '(North <i>et al.</i>, 1968)'
_exptl_absorpt_correction_T_min     0.9662
_exptl_absorpt_correction_T_max     0.9886
_exptl_special_details     ?
_diffrn_ambient_temperature     293(2)
_diffrn_radiation_type     MoK\a
_diffrn_radiation_wavelength     0.71073
_diffrn_radiation_source     'fine-focus sealed tube'
_diffrn_radiation_monochromator     graphite
_diffrn_measurement_device_type     'Enraf-Nonius CAD-4'
_diffrn_measurement_method     \w/2\q
_diffrn_detector_area_resol_mean     ?
_diffrn_reflns_number     3062
_diffrn_reflns_av_R_equivalents     0.0170
_diffrn_reflns_av_sigmaI/netI     0.0317
_diffrn_reflns_theta_min     1.41
_diffrn_reflns_theta_max     25.31
_diffrn_reflns_theta_full     25.31
_diffrn_measured_fraction_theta_max     0.997
_diffrn_measured_fraction_theta_full     0.997
_diffrn_reflns_limit_h_min     0
_diffrn_reflns_limit_h_max     14
_diffrn_reflns_limit_k_min     -5
_diffrn_reflns_limit_k_max     5
_diffrn_reflns_limit_l_min     -18
_diffrn_reflns_limit_l_max     17
_diffrn_standards_number     3
_diffrn_standards_interval_count     200
_diffrn_standards_interval_time     120
_diffrn_standards_decay_%     1
_refine_special_details
;
Refinement of <i>F</i>^2^ against ALL reflections. The weighted <i>R</i>-factor
<i>wR</i> and goodness of fit <i>S</i> are based on <i>F</i>^2^, conventional
<i>R</i>-factors <i>R</i> are based on <i>F</i>, with <i>F</i> set to zero for
negative <i>F</i>^2^. The threshold expression of <i>F</i>^2^ >
\s(<i>F</i>^2^) is used only for calculating <i>R</i>-factors(gt) <i>etc</i>.
and is not relevant to the choice of reflections for refinement.
<i>R</i>-factors based on <i>F</i>^2^ are statistically about twice as large
as those based on <i>F</i>, and <i>R</i>- factors based on ALL data will be
even larger.
;
_reflns_number_total     1660
_reflns_number_gt     1364
_reflns_threshold_expression     I>2sigma(I)
_refine_ls_structure_factor_coef     Fsqd
_refine_ls_matrix_type     full
_refine_ls_R_factor_all     0.0580
_refine_ls_R_factor_gt     0.0459
_refine_ls_wR_factor_gt     0.1300
_refine_ls_wR_factor_ref     0.1421
_refine_ls_goodness_of_fit_ref     1.006
_refine_ls_restrained_S_all     1.006
_refine_ls_number_reflns     1660
_refine_ls_number_parameters     218
_refine_ls_number_restraints     1
_refine_ls_hydrogen_treatment     constr
_refine_ls_weighting_scheme     calc
_refine_ls_weighting_details
         'calc w=1/[\s^2^(Fo^2^)+(0.1000P)^2^+0.0700P] where P=(Fo^2^+2Fc^2^)/3'
_atom_sites_solution_hydrogens     geom
_atom_sites_solution_primary     direct
_atom_sites_solution_secondary     difmap
_refine_ls_shift/su_max     0.000
_refine_ls_shift/su_mean     0.000
_refine_diff_density_max     0.209
_refine_diff_density_min     -0.162
_refine_ls_extinction_method     'SHELXL97 (Sheldrick, 2008)'
_refine_ls_extinction_coef     0.036(9)
_refine_ls_extinction_expression
                                  'Fc^*^=kFc[1+0.001xFc^2^\l^3^/sin(2\q)]^-1/4^'
loop_
    _atom_type_symbol
    _atom_type_description
    _atom_type_scat_dispersion_real
    _atom_type_scat_dispersion_imag
    _atom_type_scat_source
    'C' 'C' 0.0033 0.0000
                         'International Tables Vol C Tables 4.2.6.8 and 6.1.1.4'
    'H' 'H' 0.0000 0.0000
                         'International Tables Vol C Tables 4.2.6.8 and 6.1.1.4'
    'N' 'N' 0.0061 0.0000
                         'International Tables Vol C Tables 4.2.6.8 and 6.1.1.4'
    'O' 'O' 0.0106 0.0000
                         'International Tables Vol C Tables 4.2.6.8 and 6.1.1.4'
_computing_data_collection     'CAD-4 Software (Enraf--Nonius, 1989)'
_computing_cell_refinement     'CAD-4 Software (Enraf--Nonius, 1989)'
_computing_data_reduction     'XCAD4 (Harms & Wocadlo, 1995)'
_computing_structure_solution     'SHELXS97 (Sheldrick, 2008)'
_computing_structure_refinement     'SHELXL97 (Sheldrick, 2008)'
_computing_molecular_graphics     'PLATON (Spek, 2009)'
_computing_publication_material     'SHELXL97 (Sheldrick, 2008)'
loop_
    _atom_site_type_symbol
    _atom_site_label
    _atom_site_fract_x
    _atom_site_fract_y
    _atom_site_fract_z
    _atom_site_U_iso_or_equiv
    _atom_site_adp_type
    _atom_site_calc_flag
    _atom_site_refinement_flags
    _atom_site_occupancy
    _atom_site_symmetry_multiplicity
    _atom_site_disorder_assembly
    _atom_site_disorder_group
    N N1 0.1597(5) 0.1051(17) 0.6035(3) 0.1016(18) Uani d . 1 1 . .
    C C1 0.3496(4) -0.1471(14) 0.4814(3) 0.0770(14) Uani d . 1 1 . .
    H H1A 0.4154 -0.2670 0.4932 0.092 Uiso calc R 1 1 . .
    O O1 0.0820(6) 0.276(2) 0.5904(4) 0.163(3) Uani d . 1 1 . .
    C C2 0.3039(4) -0.1052(17) 0.5489(3) 0.0902(18) Uani d . 1 1 . .
    H H2A 0.3396 -0.1929 0.6066 0.108 Uiso calc R 1 1 . .
    O O2 0.2028(4) -0.0395(18) 0.6735(3) 0.146(3) Uani d . 1 1 . .
    O O3 0.26487(19) -0.1203(6) 0.23682(14) 0.0483(6) Uani d . 1 1 . .
    C C3 0.2075(4) 0.0631(14) 0.5303(3) 0.0703(12) Uani d . 1 1 . .
    O O4 0.40116(19) 0.2240(6) 0.31395(14) 0.0465(6) Uani d . 1 1 . .
    C C4 0.1556(4) 0.2006(17) 0.4495(3) 0.0924(19) Uani d . 1 1 . .
    H H4A 0.0895 0.3184 0.4387 0.111 Uiso calc R 1 1 . .
    O O5 0.5315(2) 0.1545(8) 0.14859(18) 0.0685(8) Uani d . 1 1 . .
    C C5 0.2020(4) 0.1647(15) 0.3817(3) 0.0855(17) Uani d . 1 1 . .
    H H5A 0.1675 0.2616 0.3254 0.103 Uiso calc R 1 1 . .
    C C6 0.2981(3) -0.0121(9) 0.3972(2) 0.0490(9) Uani d . 1 1 . .
    O O6 0.5589(3) -0.1270(9) 0.2711(2) 0.0884(11) Uani d . 1 1 . .
    C C7 0.3507(3) -0.0501(8) 0.3259(2) 0.0469(8) Uani d . 1 1 . .
    H H7A 0.4116 -0.2038 0.3455 0.056 Uiso calc R 1 1 . .
    C C8 0.4003(3) 0.2225(8) 0.2239(2) 0.0445(8) Uani d . 1 1 . .
    H H8A 0.3970 0.4254 0.2010 0.053 Uiso calc R 1 1 . .
    O O7 0.1014(2) 0.2755(6) 0.15578(16) 0.0555(7) Uani d . 1 1 . .
    C C9 0.2829(3) 0.0569(8) 0.1691(2) 0.0452(8) Uani d . 1 1 . .
    H H9A 0.2942 -0.0709 0.1226 0.054 Uiso calc R 1 1 . .
    O O8 0.1850(2) 0.4257(7) 0.05872(16) 0.0650(8) Uani d . 1 1 . .
    C C10 0.5053(3) 0.0613(9) 0.2180(3) 0.0525(9) Uani d . 1 1 . .
    C C11 0.6333(4) 0.0176(15) 0.1381(3) 0.0895(16) Uani d . 1 1 . .
    H H11A 0.6229 -0.1952 0.1325 0.107 Uiso calc R 1 1 . .
    H H11B 0.7040 0.0595 0.1917 0.107 Uiso calc R 1 1 . .
    C C12 0.6445(5) 0.1387(18) 0.0547(4) 0.107(2) Uani d . 1 1 . .
    H H12A 0.7100 0.0469 0.0457 0.161 Uiso calc R 1 1 . .
    H H12B 0.6573 0.3484 0.0616 0.161 Uiso calc R 1 1 . .
    H H12C 0.5735 0.1000 0.0022 0.161 Uiso calc R 1 1 . .
    C C13 0.1838(3) 0.2735(8) 0.1218(2) 0.0449(8) Uani d . 1 1 . .
    C C14 0.0027(4) 0.4800(12) 0.1144(3) 0.0712(12) Uani d . 1 1 . .
    H H14A 0.0301 0.6610 0.0960 0.085 Uiso calc R 1 1 . .
    H H14B -0.0562 0.3910 0.0601 0.085 Uiso calc R 1 1 . .
    C C15 -0.0484(5) 0.5452(19) 0.1824(4) 0.117(2) Uani d . 1 1 . .
    H H15A -0.1132 0.6799 0.1563 0.175 Uiso calc R 1 1 . .
    H H15B 0.0103 0.6335 0.2359 0.175 Uiso calc R 1 1 . .
    H H15C -0.0761 0.3653 0.1998 0.175 Uiso calc R 1 1 . .
loop_
    _atom_site_aniso_label
    _atom_site_aniso_U_11
    _atom_site_aniso_U_22
    _atom_site_aniso_U_33
    _atom_site_aniso_U_12
    _atom_site_aniso_U_13
    _atom_site_aniso_U_23
    N1 0.105(3) 0.139(5) 0.084(3) -0.026(4) 0.062(3) -0.016(3)
    C1 0.071(2) 0.095(4) 0.068(2) 0.019(3) 0.030(2) 0.030(3)
    O1 0.183(5) 0.223(8) 0.135(4) 0.052(7) 0.119(4) 0.004(5)
    C2 0.093(3) 0.125(5) 0.056(2) 0.000(4) 0.032(2) 0.028(3)
    O2 0.176(4) 0.200(7) 0.094(2) -0.031(5) 0.089(3) 0.015(4)
    O3 0.0611(13) 0.0358(12) 0.0482(12) -0.0079(12) 0.0209(10) -0.0006(10)
    C3 0.073(2) 0.091(3) 0.056(2) -0.022(3) 0.0355(19) -0.011(2)
    O4 0.0525(12) 0.0379(13) 0.0504(12) -0.0032(11) 0.0208(9) -0.0071(11)
    C4 0.088(3) 0.130(5) 0.072(3) 0.036(4) 0.045(2) 0.007(4)
    O5 0.0702(16) 0.073(2) 0.0773(16) 0.0163(16) 0.0448(13) 0.0028(16)
    C5 0.090(3) 0.112(5) 0.060(2) 0.045(3) 0.036(2) 0.021(3)
    C6 0.0488(17) 0.048(2) 0.0468(17) -0.0029(17) 0.0141(14) 0.0011(16)
    O6 0.090(2) 0.078(2) 0.117(2) 0.034(2) 0.0619(19) 0.033(2)
    C7 0.0506(17) 0.0374(18) 0.0508(17) 0.0003(16) 0.0169(14) 0.0011(15)
    C8 0.0494(17) 0.0367(17) 0.0495(16) -0.0036(16) 0.0212(14) -0.0032(16)
    O7 0.0547(13) 0.0584(17) 0.0582(13) 0.0070(13) 0.0267(11) 0.0119(13)
    C9 0.0597(19) 0.0338(17) 0.0486(16) -0.0033(16) 0.0279(15) -0.0046(15)
    O8 0.0735(16) 0.071(2) 0.0550(13) 0.0023(16) 0.0290(12) 0.0172(15)
    C10 0.058(2) 0.043(2) 0.062(2) -0.0007(19) 0.0291(17) -0.0052(19)
    C11 0.090(3) 0.095(4) 0.109(3) 0.022(3) 0.066(3) -0.007(3)
    C12 0.112(4) 0.124(6) 0.118(4) 0.014(4) 0.081(3) -0.009(4)
    C13 0.0490(17) 0.0425(19) 0.0401(15) -0.0088(15) 0.0135(14) -0.0045(15)
    C14 0.061(2) 0.073(3) 0.078(3) 0.017(2) 0.0242(19) 0.014(2)
    C15 0.100(4) 0.136(7) 0.133(4) 0.057(5) 0.065(3) 0.027(5)
_geom_special_details
;
All e.s.d.'s (except the e.s.d. in the dihedral angle between two l.s. planes)
are estimated using the full covariance matrix. The cell e.s.d.'s are taken
into account individually in the estimation of e.s.d.'s in distances, angles
and torsion angles; correlations between e.s.d.'s in cell parameters are only
used when they are defined by crystal symmetry. An approximate (isotropic)
treatment of cell e.s.d.'s is used for estimating e.s.d.'s involving l.s.
planes.
;
loop_
    _geom_bond_atom_site_label_1
    _geom_bond_atom_site_label_2
    _geom_bond_site_symmetry_2
    _geom_bond_distance
    _geom_bond_publ_flag
    N1 O1 . 1.183(9) ?
    N1 O2 . 1.212(8) ?
    N1 C3 . 1.483(6) ?
    C1 C6 . 1.370(5) ?
    C1 C2 . 1.384(6) ?
    C1 H1A . 0.9300 ?
    C2 C3 . 1.341(8) ?
    C2 H2A . 0.9300 ?
    O3 C9 . 1.411(4) ?
    O3 C7 . 1.428(4) ?
    C3 C4 . 1.335(7) ?
    O4 C8 . 1.406(4) ?
    O4 C7 . 1.428(4) ?
    C4 C5 . 1.391(6) ?
    C4 H4A . 0.9300 ?
    O5 C10 . 1.314(5) ?
    O5 C11 . 1.458(5) ?
    C5 C6 . 1.367(6) ?
    C5 H5A . 0.9300 ?
    C6 C7 . 1.497(5) ?
    O6 C10 . 1.197(5) ?
    C7 H7A . 0.9800 ?
    C8 C10 . 1.512(5) ?
    C8 C9 . 1.560(4) ?
    C8 H8A . 0.9800 ?
    O7 C13 . 1.309(4) ?
    O7 C14 . 1.465(5) ?
    C9 C13 . 1.517(5) ?
    C9 H9A . 0.9800 ?
    O8 C13 . 1.208(4) ?
    C11 C12 . 1.470(7) ?
    C11 H11A . 0.9700 ?
    C11 H11B . 0.9700 ?
    C12 H12A . 0.9600 ?
    C12 H12B . 0.9600 ?
    C12 H12C . 0.9600 ?
    C14 C15 . 1.455(7) ?
    C14 H14A . 0.9700 ?
    C14 H14B . 0.9700 ?
    C15 H15A . 0.9600 ?
    C15 H15B . 0.9600 ?
    C15 H15C . 0.9600 ?
loop_
    _geom_angle_atom_site_label_1
    _geom_angle_atom_site_label_2
    _geom_angle_atom_site_label_3
    _geom_angle_site_symmetry_1
    _geom_angle_site_symmetry_3
    _geom_angle
    _geom_angle_publ_flag
    O1 N1 O2 . . 123.7(5) ?
    O1 N1 C3 . . 118.6(6) ?
    O2 N1 C3 . . 117.7(6) ?
    C6 C1 C2 . . 120.0(5) ?
    C6 C1 H1A . . 120.0 ?
    C2 C1 H1A . . 120.0 ?
    C3 C2 C1 . . 119.4(4) ?
    C3 C2 H2A . . 120.3 ?
    C1 C2 H2A . . 120.3 ?
    C9 O3 C7 . . 109.9(3) ?
    C4 C3 C2 . . 122.3(4) ?
    C4 C3 N1 . . 119.1(5) ?
    C2 C3 N1 . . 118.6(5) ?
    C8 O4 C7 . . 106.7(3) ?
    C3 C4 C5 . . 118.9(5) ?
    C3 C4 H4A . . 120.6 ?
    C5 C4 H4A . . 120.6 ?
    C10 O5 C11 . . 116.5(4) ?
    C6 C5 C4 . . 120.4(4) ?
    C6 C5 H5A . . 119.8 ?
    C4 C5 H5A . . 119.8 ?
    C5 C6 C1 . . 118.9(4) ?
    C5 C6 C7 . . 121.4(3) ?
    C1 C6 C7 . . 119.7(3) ?
    O4 C7 O3 . . 105.1(3) ?
    O4 C7 C6 . . 109.2(3) ?
    O3 C7 C6 . . 112.8(3) ?
    O4 C7 H7A . . 109.9 ?
    O3 C7 H7A . . 109.9 ?
    C6 C7 H7A . . 109.9 ?
    O4 C8 C10 . . 112.4(3) ?
    O4 C8 C9 . . 102.0(2) ?
    C10 C8 C9 . . 111.4(3) ?
    O4 C8 H8A . . 110.3 ?
    C10 C8 H8A . . 110.3 ?
    C9 C8 H8A . . 110.3 ?
    C13 O7 C14 . . 117.5(3) ?
    O3 C9 C13 . . 114.1(3) ?
    O3 C9 C8 . . 103.5(2) ?
    C13 C9 C8 . . 111.1(3) ?
    O3 C9 H9A . . 109.3 ?
    C13 C9 H9A . . 109.3 ?
    C8 C9 H9A . . 109.3 ?
    O6 C10 O5 . . 124.1(4) ?
    O6 C10 C8 . . 123.8(3) ?
    O5 C10 C8 . . 112.1(3) ?
    O5 C11 C12 . . 108.3(4) ?
    O5 C11 H11A . . 110.0 ?
    C12 C11 H11A . . 110.0 ?
    O5 C11 H11B . . 110.0 ?
    C12 C11 H11B . . 110.0 ?
    H11A C11 H11B . . 108.4 ?
    C11 C12 H12A . . 109.5 ?
    C11 C12 H12B . . 109.5 ?
    H12A C12 H12B . . 109.5 ?
    C11 C12 H12C . . 109.5 ?
    H12A C12 H12C . . 109.5 ?
    H12B C12 H12C . . 109.5 ?
    O8 C13 O7 . . 125.3(3) ?
    O8 C13 C9 . . 120.8(3) ?
    O7 C13 C9 . . 113.9(3) ?
    C15 C14 O7 . . 108.5(4) ?
    C15 C14 H14A . . 110.0 ?
    O7 C14 H14A . . 110.0 ?
    C15 C14 H14B . . 110.0 ?
    O7 C14 H14B . . 110.0 ?
    H14A C14 H14B . . 108.4 ?
    C14 C15 H15A . . 109.5 ?
    C14 C15 H15B . . 109.5 ?
    H15A C15 H15B . . 109.5 ?
    C14 C15 H15C . . 109.5 ?
    H15A C15 H15C . . 109.5 ?
    H15B C15 H15C . . 109.5 ?
loop_
    _geom_torsion_atom_site_label_1
    _geom_torsion_atom_site_label_2
    _geom_torsion_atom_site_label_3
    _geom_torsion_atom_site_label_4
    _geom_torsion_site_symmetry_1
    _geom_torsion_site_symmetry_2
    _geom_torsion_site_symmetry_3
    _geom_torsion_site_symmetry_4
    _geom_torsion
    _geom_torsion_publ_flag
    C6 C1 C2 C3 . . . . 1.4(9) ?
    C1 C2 C3 C4 . . . . -2.1(10) ?
    C1 C2 C3 N1 . . . . 179.9(6) ?
    O1 N1 C3 C4 . . . . -5.3(10) ?
    O2 N1 C3 C4 . . . . 174.5(6) ?
    O1 N1 C3 C2 . . . . 172.7(7) ?
    O2 N1 C3 C2 . . . . -7.5(9) ?
    C2 C3 C4 C5 . . . . 0.9(10) ?
    N1 C3 C4 C5 . . . . 178.9(6) ?
    C3 C4 C5 C6 . . . . 1.0(10) ?
    C4 C5 C6 C1 . . . . -1.6(9) ?
    C4 C5 C6 C7 . . . . -179.0(5) ?
    C2 C1 C6 C5 . . . . 0.5(8) ?
    C2 C1 C6 C7 . . . . 177.8(5) ?
    C8 O4 C7 O3 . . . . -32.8(3) ?
    C8 O4 C7 C6 . . . . -154.0(2) ?
    C9 O3 C7 O4 . . . . 14.8(3) ?
    C9 O3 C7 C6 . . . . 133.7(3) ?
    C5 C6 C7 O4 . . . . 67.0(5) ?
    C1 C6 C7 O4 . . . . -110.3(4) ?
    C5 C6 C7 O3 . . . . -49.4(5) ?
    C1 C6 C7 O3 . . . . 133.3(4) ?
    C7 O4 C8 C10 . . . . -83.6(3) ?
    C7 O4 C8 C9 . . . . 35.8(3) ?
    C7 O3 C9 C13 . . . . -114.2(3) ?
    C7 O3 C9 C8 . . . . 6.7(3) ?
    O4 C8 C9 O3 . . . . -25.9(3) ?
    C10 C8 C9 O3 . . . . 94.2(3) ?
    O4 C8 C9 C13 . . . . 97.1(3) ?
    C10 C8 C9 C13 . . . . -142.9(3) ?
    C11 O5 C10 O6 . . . . -0.6(6) ?
    C11 O5 C10 C8 . . . . 178.6(4) ?
    O4 C8 C10 O6 . . . . 24.7(5) ?
    C9 C8 C10 O6 . . . . -89.0(4) ?
    O4 C8 C10 O5 . . . . -154.5(3) ?
    C9 C8 C10 O5 . . . . 91.7(4) ?
    C10 O5 C11 C12 . . . . 177.1(5) ?
    C14 O7 C13 O8 . . . . -0.4(5) ?
    C14 O7 C13 C9 . . . . 179.6(3) ?
    O3 C9 C13 O8 . . . . -175.6(3) ?
    C8 C9 C13 O8 . . . . 67.8(4) ?
    O3 C9 C13 O7 . . . . 4.4(4) ?
    C8 C9 C13 O7 . . . . -112.2(3) ?
    C13 O7 C14 C15 . . . . -155.4(5) ?
loop_
    _geom_hbond_atom_site_label_D
    _geom_hbond_atom_site_label_H
    _geom_hbond_atom_site_label_A
    _geom_hbond_site_symmetry_A
    _geom_hbond_distance_DH
    _geom_hbond_distance_HA
    _geom_hbond_distance_DA
    _geom_hbond_angle_DHA
    C12 H12A O8 2_645 0.96 2.50 3.356(7) 149
