# Supplementary material for: (4R*,5R*)-Diethyl 2-(4-nitro­phen­yl)-1,3-dioxolane-4,5-dicarboxyl­ate
Source: Acta Crystallogr Sect E Struct Rep Online. 2012 Mar 21;68(Pt 4):o1128. doi: 10.1107/S160053681201118X (PMC3344074; doi:10.1107/S160053681201118X)
Supplement: Supplementary file 2 [file e-68-o1128-Isup2.hkl]

# 
# h,k,l, Fc-squared, Fo-squared, sigma(Fo-squared) and status flag 
# 
data_I
_shelx_title ' X in P2(1)' 
_shelx_refln_list_code          4 
_shelx_F_calc_maximum      114.11 
_exptl_crystal_F_000       356.00 
_reflns_d_resolution_high  0.8313 
 
loop_ 
 _symmetry_equiv_pos_as_xyz 
 'x, y, z' 
 '-x, y+1/2, -z' 
 
_cell_length_a    12.2610 
_cell_length_b     4.5200 
_cell_length_c    15.6560 
_cell_angle_alpha  90.000 
_cell_angle_beta  112.270 
_cell_angle_gamma  90.000 
 
_shelx_F_squared_multiplier     1.000 
 
loop_ 
 _refln_index_h 
 _refln_index_k 
 _refln_index_l 
 _refln_F_squared_calc 
 _refln_F_squared_meas 
 _refln_F_squared_sigma 
 _refln_observed_status 
   1   0   0      366.59      304.83      1.50 o 
   2   0   0      837.41      738.29     13.72 o 
   3   0   0       44.31       60.39      1.23 o 
   4   0   0      171.62      146.55      2.13 o 
   5   0   0      181.11      153.05      2.57 o 
   6   0   0       84.38       89.41      2.23 o 
   7   0   0        3.37        2.23      0.89 o 
   8   0   0       14.73       18.84      1.45 o 
   9   0   0       40.07       36.24      2.01 o 
  10   0   0       60.16       53.53      2.57 o 
  11   0   0       33.13       31.89      2.34 o 
  12   0   0        0.19       -1.56      1.56 o 
  13   0   0        4.56        4.90      1.78 o 
   1   1   0     3422.63     3829.42    177.82 o 
   2   1   0     2420.42     2354.93     80.06 o 
   3   1   0     2223.40     2302.95     24.82 o 
   4   1   0     1447.46     1549.99    115.17 o 
   5   1   0       23.82       23.19      2.95 o 
   6   1   0       68.19       76.45      2.85 o 
   7   1   0       45.29       39.45      1.26 o 
   8   1   0      106.86       92.78      2.01 o 
   9   1   0      145.59      136.65      2.64 o 
  10   1   0        0.08       -0.56      0.86 o 
  11   1   0        9.71        9.42      2.06 o 
  12   1   0        0.06       -0.89      0.95 o 
  13   1   0       10.88       10.91      1.38 o 
   0   2   0       39.39       93.66     46.07 o 
   1   2   0       12.56       10.88      0.63 o 
   2   2   0      455.66      494.32     17.99 o 
   3   2   0      301.44      332.97     10.93 o 
   4   2   0      434.78      439.48     12.01 o 
   5   2   0       20.73       20.74      0.95 o 
   6   2   0      210.63      225.79      8.72 o 
   7   2   0        9.36       11.81      0.98 o 
   8   2   0        4.55        4.82      0.86 o 
   9   2   0       14.42       12.99      1.73 o 
  10   2   0        8.07       11.43      1.95 o 
  11   2   0       16.13       14.88      1.34 o 
  12   2   0        3.70        3.51      1.17 o 
   1   3   0      119.63      121.72      2.01 o 
   2   3   0       66.60       71.94      6.69 o 
   3   3   0       55.54       54.14      1.54 o 
   4   3   0       31.48       31.24      4.01 o 
   5   3   0       15.56       11.65      1.02 o 
   6   3   0       42.40       39.80      3.62 o 
   7   3   0       67.63       70.96      3.23 o 
   8   3   0       23.59       23.35      1.46 o 
   9   3   0        1.54        1.00      1.39 o 
  10   3   0        3.01        1.62      1.02 o 
  11   3   0        1.10        0.72      1.17 o 
   0   4   0       15.59       14.33      2.17 o 
   1   4   0       10.88       10.90      1.45 o 
   2   4   0        2.38        0.36      0.90 o 
   3   4   0       17.58       19.64      1.95 o 
   4   4   0       44.05       45.56      3.57 o 
   5   4   0       52.41       50.18      3.18 o 
   6   4   0        2.67        3.79      1.06 o 
   7   4   0        1.14        0.06      1.02 o 
   8   4   0        0.10       -0.63      1.02 o 
   9   4   0        1.97        2.68      1.26 o 
   1   5   0       17.87       17.14      1.44 o 
   2   5   0       10.51        9.12      1.50 o 
   3   5   0        6.06        4.40      1.26 o 
   4   5   0        3.24        2.40      2.28 o 
   5   5   0        2.93        0.73      1.20 o 
 -13   0   1        2.75        3.23      1.67 o 
 -12   0   1       13.11       13.71      2.12 o 
 -11   0   1       66.64       73.28      3.12 o 
 -10   0   1        0.20        1.78      1.00 o 
  -9   0   1       86.71       81.79      2.79 o 
  -8   0   1      351.27      365.45      4.93 o 
  -7   0   1      497.04      481.44      5.28 o 
  -6   0   1       21.73       18.84      1.00 o 
  -5   0   1      106.03      102.67      2.01 o 
  -4   0   1      543.05      531.14      3.96 o 
  -3   0   1      225.51      238.50      2.25 o 
  -2   0   1      653.68      539.59     11.32 o 
  -1   0   1      991.97      927.01     11.26 o 
   0   0   1      258.75      245.41      3.50 o 
   1   0   1     1344.84     1114.69     14.95 o 
   2   0   1     2222.88     1941.23     25.08 o 
   3   0   1      471.62      430.37      3.28 o 
   4   0   1       19.11       18.96      0.89 o 
   5   0   1      102.87       89.46      2.01 o 
   6   0   1        3.01        5.46      0.78 o 
   7   0   1      252.03      267.47      4.03 o 
   8   0   1       42.72       37.80      2.01 o 
   9   0   1       38.64       34.01      2.01 o 
  10   0   1       12.22       14.49      1.78 o 
  11   0   1        5.85        8.92      1.56 o 
  12   0   1        1.77        2.23      1.45 o 
  13   0   1        9.26       12.82      1.78 o 
 -13   1   1        4.75        5.84      2.79 o 
 -12   1   1        4.16        2.86      0.94 o 
 -11   1   1       14.02       11.08      1.26 o 
 -10   1   1       94.64      102.48      2.41 o 
  -9   1   1       19.56       22.15      2.56 o 
  -8   1   1        6.68        6.20      0.75 o 
  -7   1   1      168.59      174.28      3.80 o 
  -6   1   1       12.73       12.22      0.79 o 
  -5   1   1     1531.47     1630.33    110.40 o 
  -4   1   1      670.26      683.75     17.49 o 
  -3   1   1       23.53       23.78      0.67 o 
  -2   1   1      243.10      255.05      7.30 o 
  -1   1   1      109.76      113.46      5.15 o 
   0   1   1     2233.38     2480.38     14.85 o 
   1   1   1    13020.68    15741.00     80.30 o 
   2   1   1       25.26       28.89      0.71 o 
   3   1   1      742.46      723.70      3.41 o 
   4   1   1      282.37      273.57      7.68 o 
   5   1   1       11.73       13.14      1.39 o 
   6   1   1      105.25      106.74      2.40 o 
   7   1   1       76.70       81.31      4.91 o 
   8   1   1       49.04       54.86      2.34 o 
   9   1   1       33.25       34.00      1.78 o 
  10   1   1       63.38       60.16      2.01 o 
  11   1   1        1.68        0.07      1.00 o 
  12   1   1       10.45       13.94      2.12 o 
  13   1   1        2.41        4.68      1.22 o 
 -12   2   1       12.20       13.29      1.38 o 
 -11   2   1        5.34        5.90      1.06 o 
 -10   2   1        2.18        2.75      0.90 o 
  -9   2   1       22.73       15.12      1.22 o 
  -8   2   1       29.51       28.10      1.34 o 
  -7   2   1      108.39      108.13      5.80 o 
  -6   2   1       99.67      100.14      4.69 o 
  -5   2   1      164.87      179.92      8.88 o 
  -4   2   1      182.41      213.47     11.52 o 
  -3   2   1      896.61     1043.94     49.96 o 
  -2   2   1       27.93       30.63      5.19 o 
  -1   2   1      947.60      991.76     44.99 o 
   0   2   1       37.26       32.86      0.61 o 
   1   2   1      357.83      359.64      9.32 o 
   2   2   1      276.25      280.55      6.22 o 
   3   2   1      536.45      579.94      6.86 o 
   4   2   1      171.37      162.71      6.76 o 
   5   2   1      181.55      201.78      6.54 o 
   6   2   1       97.99      109.88      2.09 o 
   7   2   1       32.34       26.50      1.26 o 
   8   2   1       23.94       20.18      1.30 o 
   9   2   1       78.07       79.20      2.90 o 
  10   2   1       25.08       31.02      1.58 o 
  11   2   1        1.17        0.71      1.89 o 
  12   2   1        0.37        0.70      0.98 o 
 -11   3   1        0.75        0.69      0.98 o 
 -10   3   1        2.08        4.42      1.84 o 
  -9   3   1        1.89        2.12      0.98 o 
  -8   3   1        5.99        6.31      0.95 o 
  -7   3   1       23.10       25.57      2.79 o 
  -6   3   1       92.92       85.14      2.09 o 
  -5   3   1       69.70       76.94      7.14 o 
  -4   3   1       58.78       57.58      2.84 o 
  -3   3   1        1.26        0.60      0.78 o 
  -2   3   1       68.37       90.15      2.84 o 
  -1   3   1        4.31        6.12      1.89 o 
   0   3   1      238.91      236.03      1.96 o 
   1   3   1       65.12       69.24      1.58 o 
   2   3   1       19.77       19.75      1.06 o 
   3   3   1       75.30       75.61      4.80 o 
   4   3   1      154.54      150.68      6.20 o 
   5   3   1      106.93       99.37      6.97 o 
   6   3   1       70.82       69.67      8.03 o 
   7   3   1        3.29        3.68      0.95 o 
   8   3   1        5.16        6.00      0.98 o 
   9   3   1        0.17        0.81      2.06 o 
  10   3   1        0.02        0.66      1.28 o 
  11   3   1        0.68        0.06      1.28 o 
  -9   4   1        5.47        4.60      1.28 o 
  -8   4   1        1.46        0.87      1.06 o 
  -7   4   1        1.11        2.34      0.98 o 
  -6   4   1       23.34       23.94      1.84 o 
  -5   4   1        0.77        1.51      1.78 o 
  -4   4   1       23.53       23.05      2.23 o 
  -3   4   1       47.71       41.49      4.91 o 
  -2   4   1       17.40       16.91      1.25 o 
  -1   4   1       43.77       42.49      2.45 o 
   0   4   1        3.20        2.16      0.63 o 
   1   4   1        0.39        1.76      0.82 o 
   2   4   1       34.74       35.96      1.58 o 
   3   4   1       75.11       75.78      8.81 o 
   4   4   1       12.34       10.18      1.30 o 
   5   4   1       15.82       16.22      1.26 o 
   6   4   1       10.36        9.24      1.28 o 
   7   4   1        1.19       -0.28      1.73 o 
   8   4   1        0.12        0.17      1.02 o 
  -5   5   1        6.50        8.84      2.90 o 
  -4   5   1        5.60        5.18      1.30 o 
  -3   5   1        2.59        2.41      1.14 o 
  -2   5   1        0.78        0.45      1.17 o 
  -1   5   1       13.15       13.95      1.46 o 
   0   5   1       27.30       24.80      1.25 o 
   1   5   1       13.99       15.96      1.57 o 
   2   5   1        2.22        0.52      1.22 o 
   3   5   1        2.68        4.58      1.30 o 
   4   5   1       10.18       10.59      1.36 o 
   5   5   1        2.63        2.34      2.01 o 
 -14   0   2        2.65        2.56      1.67 o 
 -13   0   2       13.19       11.26      1.89 o 
 -12   0   2        9.97       10.37      1.78 o 
 -11   0   2        2.01        0.67      1.34 o 
 -10   0   2        3.53        5.24      1.23 o 
  -9   0   2       35.78       33.45      1.90 o 
  -8   0   2       28.30       25.65      1.56 o 
  -7   0   2      114.69       99.72      2.46 o 
  -6   0   2      418.32      429.91      4.38 o 
  -5   0   2       42.45       41.95      1.34 o 
  -4   0   2      726.46      645.87      4.21 o 
  -3   0   2      394.18      355.87      2.71 o 
  -2   0   2     1190.76     1088.85     17.01 o 
  -1   0   2     3332.70     3483.16     27.90 o 
   0   0   2      600.39      550.72      7.41 o 
   1   0   2      512.38      516.27      2.85 o 
   2   0   2     8551.18     8221.02     61.94 o 
   3   0   2      290.58      251.06      2.70 o 
   4   0   2       34.23       26.55      1.12 o 
   5   0   2        3.71        2.34      0.67 o 
   6   0   2      578.79      561.46      5.62 o 
   7   0   2       12.86       13.38      1.23 o 
   8   0   2       96.44       99.98      3.01 o 
   9   0   2      121.81      121.21      3.68 o 
  10   0   2        0.24        3.01      1.00 o 
  11   0   2        0.56        1.89      1.23 o 
  12   0   2       22.02       22.63      2.23 o 
 -13   1   2        1.30       -0.28      1.62 o 
 -12   1   2        1.05        0.22      1.56 o 
 -11   1   2       63.15       62.60      2.09 o 
 -10   1   2       42.39       40.63      3.29 o 
  -9   1   2        9.39        7.47      0.82 o 
  -8   1   2       77.31       81.00      1.85 o 
  -7   1   2      192.54      213.58     10.40 o 
  -6   1   2       88.24       72.52      1.46 o 
  -5   1   2      374.23      383.34      3.65 o 
  -4   1   2      152.32      144.30      1.62 o 
  -3   1   2      885.58      944.73     50.12 o 
  -2   1   2      896.55      994.48     52.57 o 
  -1   1   2      361.72      401.77     12.59 o 
   0   1   2     1367.32     1509.60     16.81 o 
   1   1   2     1188.04     1297.61     69.29 o 
   2   1   2     2592.47     2536.71     27.61 o 
   3   1   2     1402.55     1366.21     57.54 o 
   4   1   2       54.86       54.50      1.23 o 
   5   1   2      156.82      153.77      3.30 o 
   6   1   2       49.32       50.30      1.38 o 
   7   1   2        2.42        1.06      0.63 o 
   8   1   2        7.18        8.36      1.62 o 
   9   1   2       34.93       35.21      2.29 o 
  10   1   2        4.68        5.96      1.45 o 
  11   1   2        7.19        6.18      1.14 o 
  12   1   2        7.17        8.33      1.25 o 
 -13   2   2        4.93        6.93      1.56 o 
 -12   2   2        8.55        6.92      1.22 o 
 -11   2   2        0.53        0.06      0.95 o 
 -10   2   2       55.37       53.88      1.95 o 
  -9   2   2       12.75        8.75      0.98 o 
  -8   2   2       40.90       34.02      1.42 o 
  -7   2   2       32.70       30.97      1.22 o 
  -6   2   2       89.39       87.22      5.64 o 
  -5   2   2      192.87      206.74      9.00 o 
  -4   2   2      734.67      830.95     45.36 o 
  -3   2   2      205.89      218.49     19.86 o 
  -2   2   2       98.31      123.06      6.53 o 
  -1   2   2      155.99      149.27      1.78 o 
   0   2   2       19.98       21.11      0.52 o 
   1   2   2      135.62      158.26      3.52 o 
   2   2   2       57.52       62.47      1.73 o 
   3   2   2       47.03       54.16      1.26 o 
   4   2   2      147.89      136.52      2.05 o 
   5   2   2       29.49       21.43      1.28 o 
   6   2   2      110.13      116.58      2.21 o 
   7   2   2       37.19       34.76      2.56 o 
   8   2   2       18.70       18.24      1.78 o 
   9   2   2        2.20        3.24      1.34 o 
  10   2   2       21.26       19.81      1.42 o 
  11   2   2        7.54        7.49      1.14 o 
  12   2   2        0.67        3.12      1.67 o 
 -11   3   2        4.90        2.62      1.28 o 
 -10   3   2        2.75        4.52      1.06 o 
  -9   3   2        1.62        0.56      1.02 o 
  -8   3   2       16.55       15.21      1.26 o 
  -7   3   2       33.59       33.17      1.84 o 
  -6   3   2       31.31       33.58      3.62 o 
  -5   3   2       15.65       15.79      1.04 o 
  -4   3   2       76.48       75.34      5.36 o 
  -3   3   2       10.08       12.90      2.40 o 
  -2   3   2        4.88        4.87      0.89 o 
  -1   3   2      335.32      347.43     11.53 o 
   0   3   2       59.93       60.24      1.06 o 
   1   3   2        7.92        7.13      0.75 o 
   2   3   2       39.15       35.66      1.30 o 
   3   3   2       66.91       66.88      3.35 o 
   4   3   2       32.40       30.83      1.34 o 
   5   3   2       26.94       23.64      1.56 o 
   6   3   2       37.44       34.65      1.54 o 
   7   3   2       38.84       41.99      3.79 o 
   8   3   2       11.98       10.99      1.25 o 
   9   3   2        5.90        8.47      2.84 o 
  10   3   2        2.04        3.53      1.11 o 
  -9   4   2        1.88        2.79      1.56 o 
  -8   4   2        7.50        8.12      1.18 o 
  -7   4   2       13.36       12.15      1.41 o 
  -6   4   2       23.59       26.43      2.68 o 
  -5   4   2       29.03       29.21      4.24 o 
  -4   4   2       40.92       47.27      3.18 o 
  -3   4   2       15.61       15.21      1.25 o 
  -2   4   2       13.63       12.78      1.17 o 
  -1   4   2        7.88        9.15      1.02 o 
   0   4   2        1.40        0.96      0.83 o 
   1   4   2       50.97       50.08      1.77 o 
   2   4   2       42.87       43.55      2.17 o 
   3   4   2        9.89       13.94      1.78 o 
   4   4   2       73.06       69.63      4.80 o 
   5   4   2       26.97       26.18      1.95 o 
   6   4   2        3.26        2.74      1.06 o 
   7   4   2        1.06        0.62      1.06 o 
   8   4   2        2.65        0.04      1.06 o 
  -5   5   2        0.92       -1.07      1.14 o 
  -4   5   2        5.73        7.54      1.28 o 
  -3   5   2       10.04       11.62      1.50 o 
  -2   5   2       15.04       14.23      1.44 o 
  -1   5   2        7.63        5.80      1.34 o 
   0   5   2       32.28       28.85      1.25 o 
   1   5   2        0.10        0.32      1.17 o 
   2   5   2       11.85        9.70      1.50 o 
   3   5   2       11.66       11.32      1.39 o 
   4   5   2        1.71        3.91      1.06 o 
 -14   0   3        3.15        1.89      1.56 o 
 -13   0   3        0.85       -1.56      1.56 o 
 -12   0   3       20.08       25.31      2.23 o 
 -11   0   3        8.68        8.14      1.45 o 
 -10   0   3        0.04       -0.89      1.00 o 
  -9   0   3       37.68       37.13      1.78 o 
  -8   0   3       93.01      103.91      2.68 o 
  -7   0   3      452.93      478.32      5.05 o 
  -6   0   3       26.79       24.09      1.12 o 
  -5   0   3     1102.19     1149.04      6.40 o 
  -4   0   3     1875.35     1801.20     30.09 o 
  -3   0   3      470.34      466.27      3.28 o 
  -2   0   3       61.54       51.96      1.01 o 
  -1   0   3      508.34      456.23      2.74 o 
   0   0   3     1774.75     1578.80     15.69 o 
   1   0   3        0.06        0.33      0.33 o 
   2   0   3     1640.81     1302.65     24.96 o 
   3   0   3        9.21       41.25      1.23 o 
   4   0   3       19.71       19.07      1.00 o 
   5   0   3      468.37      495.97      5.06 o 
   6   0   3        0.40       -0.89      0.89 o 
   7   0   3      150.25      137.25      3.35 o 
   8   0   3        0.77        3.57      1.00 o 
   9   0   3       16.42       15.61      1.67 o 
  10   0   3        4.36        1.56      1.45 o 
  11   0   3       10.80       11.15      2.01 o 
  12   0   3        1.52       -0.11      1.56 o 
 -14   1   3        0.45        1.22      1.28 o 
 -13   1   3        1.19        3.62      0.95 o 
 -12   1   3       15.91       13.82      1.38 o 
 -11   1   3       47.65       49.70      2.01 o 
 -10   1   3       10.01        7.61      1.02 o 
  -9   1   3        7.61        8.15      1.00 o 
  -8   1   3       91.73       92.92      1.89 o 
  -7   1   3       50.44       49.95      3.40 o 
  -6   1   3      183.96      202.67      5.26 o 
  -5   1   3       62.67       73.44      1.30 o 
  -4   1   3      714.61      749.44     24.58 o 
  -3   1   3      245.34      270.50      7.52 o 
  -2   1   3       48.78       54.41      0.87 o 
  -1   1   3       16.10       12.65      0.78 o 
   0   1   3     1216.26     1336.57     27.86 o 
   1   1   3       25.70       22.09      0.63 o 
   2   1   3     1453.87     1499.04     28.12 o 
   3   1   3      439.15      455.90      6.35 o 
   4   1   3      296.68      300.86      6.78 o 
   5   1   3      188.99      188.51      7.04 o 
   6   1   3       15.54       14.66      1.28 o 
   7   1   3       18.75       24.72      1.45 o 
   8   1   3       26.89       28.06      2.62 o 
   9   1   3       17.46       17.13      1.50 o 
  10   1   3        4.02        6.42      1.02 o 
  11   1   3       12.64       15.12      1.41 o 
  12   1   3       10.99       12.78      1.46 o 
 -13   2   3        0.45       -0.39      2.34 o 
 -12   2   3        3.15        7.83      1.04 o 
 -11   2   3       31.51       33.07      1.66 o 
 -10   2   3        2.50        2.65      0.90 o 
  -9   2   3        9.06        9.49      2.45 o 
  -8   2   3       21.81       21.94      1.14 o 
  -7   2   3       44.13       47.53      1.46 o 
  -6   2   3       50.52       48.36      1.78 o 
  -5   2   3       48.07       46.82      3.29 o 
  -4   2   3       37.03       33.18      1.06 o 
  -3   2   3       36.85       31.95      1.23 o 
  -2   2   3      215.64      254.16      6.99 o 
  -1   2   3       96.37      101.32      2.46 o 
   0   2   3       98.89      117.57      1.25 o 
   1   2   3       98.52      108.50      1.62 o 
   2   2   3       76.02       73.94      2.12 o 
   3   2   3      555.68      531.60     10.68 o 
   4   2   3      485.58      476.91      3.89 o 
   5   2   3       53.23       56.19      3.01 o 
   6   2   3       20.12       16.54      1.06 o 
   7   2   3       22.51       24.06      1.23 o 
   8   2   3       45.08       45.76      1.77 o 
   9   2   3       22.01       20.00      1.46 o 
  10   2   3        2.20        3.61      3.18 o 
  11   2   3        0.52        0.57      1.45 o 
 -12   3   3        4.62        6.57      1.89 o 
 -11   3   3        5.24        5.92      1.14 o 
 -10   3   3        1.24        1.50      1.02 o 
  -9   3   3       28.94       31.37      4.01 o 
  -8   3   3       13.63       13.56      1.18 o 
  -7   3   3       22.96       24.47      1.39 o 
  -6   3   3       76.05       79.22      3.12 o 
  -5   3   3       56.61       53.27      4.07 o 
  -4   3   3       24.52       30.43      1.78 o 
  -3   3   3       54.13       60.22      6.69 o 
  -2   3   3       97.00      100.57      2.85 o 
  -1   3   3       44.82       51.13      2.73 o 
   0   3   3       93.01       85.90      1.24 o 
   1   3   3       19.44       21.39      1.02 o 
   2   3   3      125.78      124.92      4.52 o 
   3   3   3       62.56       64.18      4.29 o 
   4   3   3       21.28       21.09      1.30 o 
   5   3   3       55.83       53.31      1.81 o 
   6   3   3       44.80       40.21      1.61 o 
   7   3   3       33.64       30.64      1.67 o 
   8   3   3        4.00        7.64      1.14 o 
   9   3   3        1.93        1.29      1.56 o 
  10   3   3        2.18        2.68      1.56 o 
  -9   4   3        4.81        4.67      1.17 o 
  -8   4   3        2.74        2.56      0.98 o 
  -7   4   3        4.10        6.65      1.14 o 
  -6   4   3        8.43       10.79      1.62 o 
  -5   4   3        3.95        5.44      1.06 o 
  -4   4   3       28.25       27.56      3.12 o 
  -3   4   3       19.75       19.66      1.30 o 
  -2   4   3        5.75        6.13      0.90 o 
  -1   4   3        1.34        0.82      2.17 o 
   0   4   3       81.44       81.18      1.99 o 
   1   4   3       69.64       68.98      2.09 o 
   2   4   3       41.84       40.37      1.73 o 
   3   4   3       74.10       78.89      2.25 o 
   4   4   3        7.59        6.22      2.51 o 
   5   4   3        2.92        3.12      1.34 o 
   6   4   3        5.33        2.99      1.14 o 
   7   4   3        4.50        3.39      1.14 o 
   8   4   3        0.45        1.11      1.10 o 
  -5   5   3        9.20        7.75      1.54 o 
  -4   5   3        7.33        7.29      1.56 o 
  -3   5   3        1.44        3.45      1.14 o 
  -2   5   3        5.82        8.67      1.34 o 
  -1   5   3       61.02       52.97      2.36 o 
   0   5   3        8.68        7.50      1.00 o 
   1   5   3        6.37        5.00      1.39 o 
   2   5   3        7.31        7.60      1.22 o 
   3   5   3        1.12        2.60      1.50 o 
 -14   0   4        1.57        1.23      1.78 o 
 -13   0   4        1.06       -0.67      1.34 o 
 -12   0   4        0.46        0.45      1.23 o 
 -11   0   4       22.58       25.86      1.90 o 
 -10   0   4       61.38       57.89      2.45 o 
  -9   0   4        8.20        7.69      1.11 o 
  -8   0   4        8.86        7.69      1.00 o 
  -7   0   4      279.50      271.07      3.81 o 
  -6   0   4        0.01       -0.45      0.56 o 
  -5   0   4       21.24       26.76      1.12 o 
  -4   0   4       25.09       23.76      0.89 o 
  -3   0   4      722.79      735.91      4.33 o 
  -2   0   4       37.97       34.04      0.89 o 
  -1   0   4     1653.93     1462.35     23.70 o 
   0   0   4     1007.06      963.20     24.01 o 
   1   0   4     1159.52     1123.33      5.53 o 
   2   0   4        1.82        1.45      0.45 o 
   3   0   4       18.03       15.28      0.89 o 
   4   0   4      153.51      139.93      2.68 o 
   5   0   4        7.04        6.13      1.00 o 
   6   0   4      324.85      338.22      4.70 o 
   7   0   4       41.47       42.60      2.01 o 
   8   0   4       16.41       12.49      1.56 o 
   9   0   4        3.16        5.13      1.34 o 
  10   0   4        8.58       11.93      1.67 o 
  11   0   4        9.70       13.71      1.89 o 
  12   0   4        3.33        6.24      1.56 o 
 -14   1   4        1.10        0.39      1.10 o 
 -13   1   4        1.89        2.81      0.98 o 
 -12   1   4       22.34       25.30      2.34 o 
 -11   1   4       12.03       13.60      1.50 o 
 -10   1   4       21.07       23.53      1.26 o 
  -9   1   4       50.44       51.13      2.51 o 
  -8   1   4       17.25       17.13      1.51 o 
  -7   1   4      168.54      159.19      2.46 o 
  -6   1   4      166.35      209.58      7.15 o 
  -5   1   4       89.31       92.49      2.12 o 
  -4   1   4      674.88      691.46     17.76 o 
  -3   1   4      399.08      377.65      8.61 o 
  -2   1   4      620.98      671.58     17.62 o 
  -1   1   4      910.19      983.50     41.68 o 
   0   1   4      130.32      137.54      1.60 o 
   1   1   4      279.57      258.26      3.09 o 
   2   1   4      662.97      650.76      3.56 o 
   3   1   4      358.53      334.82      2.78 o 
   4   1   4      195.61      181.70      2.29 o 
   5   1   4      260.32      236.69      6.27 o 
   6   1   4        1.76        0.34      1.06 o 
   7   1   4       40.42       37.51      1.38 o 
   8   1   4        7.57        7.82      1.34 o 
   9   1   4       42.91       44.56      1.85 o 
  10   1   4        9.52        9.61      1.22 o 
  11   1   4        1.90        2.12      1.18 o 
 -13   2   4        4.84        5.65      1.56 o 
 -12   2   4        5.58        5.38      1.18 o 
 -11   2   4        9.44       12.92      1.56 o 
 -10   2   4       51.54       49.76      2.68 o 
  -9   2   4       38.85       40.22      4.68 o 
  -8   2   4       85.53       87.62      2.73 o 
  -7   2   4       41.05       43.21      1.42 o 
  -6   2   4        0.45        1.00      0.55 o 
  -5   2   4      411.30      422.80     25.07 o 
  -4   2   4      190.86      219.30      3.91 o 
  -3   2   4      415.55      469.31     19.03 o 
  -2   2   4      175.39      224.91     11.13 o 
  -1   2   4      144.41      162.87      2.01 o 
   0   2   4      274.71      318.41      3.81 o 
   1   2   4      134.53      148.19      1.97 o 
   2   2   4       82.04       83.00      3.29 o 
   3   2   4      297.21      305.67      3.13 o 
   4   2   4        2.81        3.52      0.71 o 
   5   2   4       38.58       37.39      1.62 o 
   6   2   4       39.70       44.44      1.58 o 
   7   2   4       52.94       53.66      3.18 o 
   8   2   4       14.23       12.74      1.30 o 
   9   2   4        0.61        2.28      1.06 o 
  10   2   4        2.95        4.20      1.10 o 
  11   2   4        5.70        7.94      1.89 o 
 -12   3   4        4.64        2.21      1.30 o 
 -11   3   4        0.59        0.75      1.17 o 
 -10   3   4       40.06       41.69      1.93 o 
  -9   3   4       17.99       15.85      1.33 o 
  -8   3   4       17.07       21.33      1.30 o 
  -7   3   4       28.76       25.95      2.56 o 
  -6   3   4       30.92       26.36      2.62 o 
  -5   3   4       41.38       43.89      3.29 o 
  -4   3   4       35.97       35.04      1.38 o 
  -3   3   4      132.13      136.34      9.04 o 
  -2   3   4       97.17      107.91      6.25 o 
  -1   3   4      190.34      204.20      5.14 o 
   0   3   4        9.58        8.24      0.57 o 
   1   3   4      176.62      184.51      2.65 o 
   2   3   4        7.81        8.33      0.95 o 
   3   3   4        5.35        5.93      0.90 o 
   4   3   4       18.00       15.02      1.14 o 
   5   3   4        3.31        4.94      0.94 o 
   6   3   4       21.23       17.77      1.38 o 
   7   3   4        9.77        6.75      1.50 o 
   8   3   4       18.40       14.97      1.49 o 
   9   3   4        1.22        1.03      1.06 o 
  -9   4   4        4.37        6.16      1.22 o 
  -8   4   4        0.74        0.56      1.39 o 
  -7   4   4       14.13       14.02      1.36 o 
  -6   4   4       24.75       22.84      3.40 o 
  -5   4   4        2.51        1.61      1.23 o 
  -4   4   4       10.27       11.90      2.40 o 
  -3   4   4        2.75        3.16      0.90 o 
  -2   4   4       22.96       23.17      1.30 o 
  -1   4   4       40.05       43.17      2.34 o 
   0   4   4       62.78       58.64      1.86 o 
   1   4   4        6.05        6.85      1.28 o 
   2   4   4       42.91       42.02      1.77 o 
   3   4   4       12.91       10.54      1.45 o 
   4   4   4       15.76       14.96      1.46 o 
   5   4   4        4.93        5.51      1.18 o 
   6   4   4        3.52        2.93      1.22 o 
   7   4   4        3.03        2.40      1.17 o 
  -5   5   4       15.22       15.43      2.84 o 
  -4   5   4        6.81        5.96      2.28 o 
  -3   5   4       15.84       14.89      1.62 o 
  -2   5   4       10.05        8.95      1.38 o 
  -1   5   4        0.20        0.34      2.62 o 
   0   5   4        3.86        3.04      0.87 o 
   1   5   4        3.55        2.45      1.26 o 
   2   5   4        1.36        1.62      1.62 o 
   3   5   4        7.82        8.58      1.38 o 
 -14   0   5        0.91        1.67      1.56 o 
 -13   0   5        6.19        6.91      1.67 o 
 -12   0   5       22.64       17.95      2.12 o 
 -11   0   5       47.74       52.52      2.56 o 
 -10   0   5       24.59       26.09      1.67 o 
  -9   0   5        0.07        0.89      0.89 o 
  -8   0   5       39.66       35.46      1.67 o 
  -7   0   5      106.63      100.37      2.46 o 
  -6   0   5        7.64        7.91      0.89 o 
  -5   0   5     1644.35     1603.59     33.18 o 
  -4   0   5      176.22      174.04      2.46 o 
  -3   0   5      290.23      253.39      2.81 o 
  -2   0   5      109.80       97.94      1.68 o 
  -1   0   5      180.93      219.81      2.46 o 
   0   0   5        3.42        3.73      0.61 o 
   1   0   5      255.11      232.68      2.80 o 
   2   0   5       62.04       73.10      1.79 o 
   3   0   5        2.49        3.57      0.67 o 
   4   0   5      327.52      312.16      4.15 o 
   5   0   5      372.89      325.18      4.59 o 
   6   0   5       37.51       31.67      1.67 o 
   7   0   5        2.11        2.68      1.11 o 
   8   0   5        8.46        7.80      1.56 o 
   9   0   5       69.88       84.77      3.57 o 
  10   0   5       10.29       12.15      1.78 o 
  11   0   5        0.11        0.22      1.56 o 
 -14   1   5        2.72       -0.38      1.95 o 
 -13   1   5        4.60        6.92      1.10 o 
 -12   1   5       14.02       15.28      1.62 o 
 -11   1   5       32.41       31.12      1.58 o 
 -10   1   5        8.59        7.83      1.56 o 
  -9   1   5       87.24       89.19      2.01 o 
  -8   1   5       68.00       71.35      1.74 o 
  -7   1   5        2.39        2.65      1.00 o 
  -6   1   5      127.11      129.29      1.90 o 
  -5   1   5      207.39      232.38      4.81 o 
  -4   1   5      727.23      749.35      3.88 o 
  -3   1   5       36.84       35.42      0.87 o 
  -2   1   5      360.87      361.58      5.00 o 
  -1   1   5       29.73       30.75      0.84 o 
   0   1   5      503.96      547.30      6.71 o 
   1   1   5      236.90      263.04      7.56 o 
   2   1   5      178.51      174.65      2.02 o 
   3   1   5       99.29       93.59      1.62 o 
   4   1   5       20.40       24.97      1.02 o 
   5   1   5       10.08       10.74      0.82 o 
   6   1   5      112.97      114.95      2.21 o 
   7   1   5       24.43       23.42      3.90 o 
   8   1   5       82.99       92.15      2.37 o 
   9   1   5        4.00        4.22      1.06 o 
  10   1   5        4.30        5.39      1.14 o 
  11   1   5        6.80        7.57      2.28 o 
 -13   2   5        1.09        1.99      0.98 o 
 -12   2   5        6.62        7.17      1.14 o 
 -11   2   5        1.82        2.71      0.94 o 
 -10   2   5        1.71        2.51      0.95 o 
  -9   2   5      122.34      115.90      3.29 o 
  -8   2   5       85.39       87.93      2.57 o 
  -7   2   5       28.10       25.34      2.06 o 
  -6   2   5       52.04       54.03      2.84 o 
  -5   2   5      110.13      114.36      4.30 o 
  -4   2   5        0.45        1.25      0.51 o 
  -3   2   5      264.73      297.62      5.77 o 
  -2   2   5      116.80      124.98      4.47 o 
  -1   2   5      199.90      221.22      2.37 o 
   0   2   5      185.28      211.88      3.21 o 
   1   2   5      171.11      161.74      2.17 o 
   2   2   5      182.05      182.12      2.37 o 
   3   2   5      254.73      254.42      3.91 o 
   4   2   5       12.41       10.92      0.90 o 
   5   2   5       20.51       19.77      1.22 o 
   6   2   5       95.61       84.74      4.24 o 
   7   2   5       21.04       22.92      1.42 o 
   8   2   5        3.24        4.46      1.78 o 
   9   2   5        5.28        6.85      1.14 o 
  10   2   5        6.33        8.89      1.25 o 
 -12   3   5        1.41        2.75      1.14 o 
 -11   3   5       10.52       14.60      1.38 o 
 -10   3   5       14.07       12.71      1.25 o 
  -9   3   5        3.24        5.15      1.89 o 
  -8   3   5       28.13       28.78      1.78 o 
  -7   3   5       43.78       42.23      4.52 o 
  -6   3   5       12.61       12.30      1.06 o 
  -5   3   5       22.75       22.25      1.62 o 
  -4   3   5       56.49       51.82      4.68 o 
  -3   3   5       44.86       45.32      2.06 o 
  -2   3   5      132.62      135.60      8.60 o 
  -1   3   5        0.61       -0.45      0.63 o 
   0   3   5       54.08       56.31      1.09 o 
   1   3   5       39.64       46.15      2.01 o 
   2   3   5       17.36       16.91      1.10 o 
   3   3   5        3.96        3.48      1.17 o 
   4   3   5       77.23       68.34      3.90 o 
   5   3   5       14.63       13.63      1.30 o 
   6   3   5       29.11       32.88      3.23 o 
   7   3   5        3.80        2.12      1.10 o 
   8   3   5        0.32       -0.01      1.06 o 
   9   3   5        2.80        3.89      2.90 o 
  -9   4   5        0.13       -0.59      0.98 o 
  -8   4   5        1.69        1.29      1.02 o 
  -7   4   5        1.40        1.23      1.02 o 
  -6   4   5       12.68       16.46      2.06 o 
  -5   4   5       52.97       55.89      4.68 o 
  -4   4   5       20.80       22.80      1.56 o 
  -3   4   5       16.72       14.69      1.17 o 
  -2   4   5        6.28        6.45      1.02 o 
  -1   4   5       52.63       50.40      3.57 o 
   0   4   5       15.26       14.41      1.14 o 
   1   4   5        4.96        4.79      1.06 o 
   2   4   5       37.06       32.45      1.61 o 
   3   4   5        0.20       -0.88      1.17 o 
   4   4   5        5.75        6.89      1.14 o 
   5   4   5        4.43        5.67      1.02 o 
   6   4   5        3.55        4.89      1.18 o 
   7   4   5        0.30        0.78      1.67 o 
  -5   5   5        1.02        1.22      1.20 o 
  -4   5   5        4.18        2.56      2.23 o 
  -3   5   5        0.17        0.62      1.09 o 
  -2   5   5        5.64        6.52      2.28 o 
  -1   5   5        7.97        7.84      1.33 o 
   0   5   5        2.56        1.74      0.86 o 
   1   5   5       10.53       11.09      2.29 o 
   2   5   5        0.24        1.62      1.10 o 
 -14   0   6        0.04        1.78      1.45 o 
 -13   0   6       23.10       19.51      2.23 o 
 -12   0   6       15.33       14.71      1.78 o 
 -11   0   6       41.48       39.81      2.23 o 
 -10   0   6        1.67        2.34      1.11 o 
  -9   0   6        0.37       -0.89      0.89 o 
  -8   0   6        1.85        1.23      0.78 o 
  -7   0   6      107.72      110.64      2.57 o 
  -6   0   6       37.12       34.91      1.45 o 
  -5   0   6      655.04      642.26      5.19 o 
  -4   0   6      872.17      888.09      5.90 o 
  -3   0   6      297.72      289.32      3.25 o 
  -2   0   6      175.92      144.05      2.24 o 
  -1   0   6        3.68        2.68      0.45 o 
   0   0   6       24.27       24.04      0.75 o 
   1   0   6      372.84      394.86      4.04 o 
   2   0   6      259.54      257.01      3.58 o 
   3   0   6      297.76      313.61      4.14 o 
   4   0   6       14.44       13.27      1.11 o 
   5   0   6       88.03       84.70      2.57 o 
   6   0   6        0.00        1.23      0.89 o 
   7   0   6       41.45       44.16      2.23 o 
   8   0   6        2.55        1.89      1.34 o 
   9   0   6       20.80       22.30      2.12 o 
  10   0   6        0.54        0.22      1.23 o 
  11   0   6        1.32       -1.78      1.78 o 
 -14   1   6       13.43       14.10      1.54 o 
 -13   1   6       12.55       15.27      1.38 o 
 -12   1   6       15.50       16.24      1.30 o 
 -11   1   6       20.17       18.75      1.34 o 
 -10   1   6       59.75       61.01      1.81 o 
  -9   1   6       58.90       53.34      1.62 o 
  -8   1   6      116.82      103.01      1.97 o 
  -7   1   6       36.75       35.35      1.18 o 
  -6   1   6      183.75      165.84      3.13 o 
  -5   1   6      103.29      178.87     66.05 o 
  -4   1   6      854.99      889.11     28.32 o 
  -3   1   6      292.14      291.64      2.46 o 
  -2   1   6      125.59      137.35      2.01 o 
  -1   1   6      151.72      155.80      1.78 o 
   0   1   6       69.24       73.99      1.43 o 
   1   1   6      159.24      162.95      2.18 o 
   2   1   6       33.35       46.00      2.79 o 
   3   1   6       48.13       45.67      2.18 o 
   4   1   6      134.04      142.11      2.25 o 
   5   1   6       64.53       67.55      1.74 o 
   6   1   6       48.79       46.46      1.62 o 
   7   1   6       98.73       90.58      2.33 o 
   8   1   6        6.09        5.20      1.06 o 
   9   1   6        0.02        0.11      1.23 o 
  10   1   6        9.86        7.01      1.33 o 
 -13   2   6        0.42       -0.16      1.62 o 
 -12   2   6        2.70        3.20      1.28 o 
 -11   2   6       20.75       18.84      1.73 o 
 -10   2   6       48.66       47.62      1.81 o 
  -9   2   6       52.96       54.23      1.77 o 
  -8   2   6      118.20      111.42      4.58 o 
  -7   2   6       94.12      100.51      2.45 o 
  -6   2   6       27.84       30.74      1.14 o 
  -5   2   6       42.17       44.68      1.56 o 
  -4   2   6      211.58      234.61      7.38 o 
  -3   2   6       21.44       24.50      0.98 o 
  -2   2   6        2.72        2.42      0.67 o 
  -1   2   6      389.94      393.99      3.29 o 
   0   2   6       92.46       94.98      1.30 o 
   1   2   6      157.41      164.77      2.63 o 
   2   2   6       47.28       50.89      2.29 o 
   3   2   6       16.79       20.35      4.40 o 
   4   2   6      102.28      101.67      3.91 o 
   5   2   6       24.16       23.47      1.39 o 
   6   2   6       33.46       35.74      1.58 o 
   7   2   6       21.90       21.79      3.73 o 
   8   2   6        3.42        3.07      1.10 o 
   9   2   6        5.94        7.16      1.17 o 
  10   2   6        2.63        2.62      1.39 o 
 -12   3   6        2.57        4.12      1.26 o 
 -11   3   6        2.41        1.95      1.28 o 
 -10   3   6       18.92       20.12      2.95 o 
  -9   3   6        3.35        3.95      1.06 o 
  -8   3   6       66.56       66.31      7.53 o 
  -7   3   6       21.54       25.58      2.12 o 
  -6   3   6       40.11       40.00      1.57 o 
  -5   3   6       27.88       28.93      2.51 o 
  -4   3   6       78.69       76.80      6.30 o 
  -3   3   6        1.52        2.14      0.70 o 
  -2   3   6        3.24        3.20      0.71 o 
  -1   3   6       31.12       29.53      1.67 o 
   0   3   6       71.39       70.13      1.77 o 
   1   3   6        3.82        4.23      0.82 o 
   2   3   6       58.67       54.76      1.77 o 
   3   3   6      180.42      168.83      2.96 o 
   4   3   6        6.97        9.90      2.34 o 
   5   3   6       47.47       44.28      1.81 o 
   6   3   6        0.83       -0.17      1.17 o 
   7   3   6        4.55        4.11      1.50 o 
   8   3   6        0.58        0.67      1.02 o 
  -9   4   6        1.31        2.17      1.95 o 
  -8   4   6        2.58        1.93      1.12 o 
  -7   4   6        1.50        2.08      1.14 o 
  -6   4   6       10.99       10.86      1.28 o 
  -5   4   6        8.84       11.72      1.23 o 
  -4   4   6       16.43       17.58      1.39 o 
  -3   4   6        0.16        2.08      0.90 o 
  -2   4   6       35.40       36.10      1.65 o 
  -1   4   6        9.13        7.82      1.22 o 
   0   4   6       14.36       14.10      0.86 o 
   1   4   6       39.57       39.71      3.40 o 
   2   4   6        6.00        6.66      1.14 o 
   3   4   6        0.37        2.57      0.94 o 
   4   4   6        9.90        7.13      1.22 o 
   5   4   6        0.48       -0.14      1.06 o 
   6   4   6        4.80        4.77      1.50 o 
  -4   5   6        2.35        3.97      2.34 o 
  -3   5   6        2.71        1.31      1.22 o 
  -2   5   6        0.20       -1.10      1.10 o 
  -1   5   6        5.04        3.64      1.22 o 
   0   5   6        1.78        1.76      0.85 o 
   1   5   6        1.75        2.28      1.18 o 
 -14   0   7        0.08        0.22      1.45 o 
 -13   0   7       42.01       38.69      2.68 o 
 -12   0   7        3.25        4.24      1.56 o 
 -11   0   7        2.03        2.79      1.34 o 
 -10   0   7        7.76        8.58      1.23 o 
  -9   0   7       89.23       97.86      2.90 o 
  -8   0   7        2.04        2.79      0.78 o 
  -7   0   7        0.45       -0.33      0.67 o 
  -6   0   7      349.40      343.93      4.26 o 
  -5   0   7     1400.62     1476.22      8.34 o 
  -4   0   7      122.56      127.70      2.46 o 
  -3   0   7     1247.23     1261.19      7.20 o 
  -2   0   7      190.77      186.42      2.80 o 
  -1   0   7        1.49        0.67      0.45 o 
   0   0   7       52.04       46.86      1.10 o 
   1   0   7       64.24       62.60      1.90 o 
   2   0   7      179.01      187.91      3.35 o 
   3   0   7      448.19      452.61      5.27 o 
   4   0   7        1.94        2.90      0.89 o 
   5   0   7        5.06        8.14      1.11 o 
   6   0   7        2.12        0.78      1.00 o 
   7   0   7       47.57       54.08      2.56 o 
   8   0   7        0.36       -1.45      1.45 o 
   9   0   7        0.08       -1.56      1.56 o 
  10   0   7        0.04        2.56      1.34 o 
 -14   1   7        4.39        7.00      1.22 o 
 -13   1   7        4.29        5.64      1.18 o 
 -12   1   7       35.15       39.04      2.01 o 
 -11   1   7       22.79       19.52      1.46 o 
 -10   1   7       26.26       22.59      1.26 o 
  -9   1   7       36.42       37.64      1.42 o 
  -8   1   7       24.95       21.36      1.10 o 
  -7   1   7      275.94      292.18      7.33 o 
  -6   1   7      213.26      222.82      4.92 o 
  -5   1   7       92.65       90.21      1.62 o 
  -4   1   7      497.66      523.13     16.02 o 
  -3   1   7      671.97      699.78      9.53 o 
  -2   1   7       88.31       96.97      1.54 o 
  -1   1   7      166.20      183.28      4.36 o 
   0   1   7      552.77      534.66      2.57 o 
   1   1   7       77.49       77.12      1.50 o 
   2   1   7      252.76      264.70      2.81 o 
   3   1   7       10.49       10.90      0.82 o 
   4   1   7       22.43       26.18      1.34 o 
   5   1   7       36.38       34.15      1.34 o 
   6   1   7       46.09       44.49      2.01 o 
   7   1   7       11.09       12.52      1.18 o 
   8   1   7       21.73       19.27      1.44 o 
   9   1   7        2.40        0.52      1.06 o 
  10   1   7        3.40        2.23      1.10 o 
 -13   2   7        1.33        3.27      1.34 o 
 -12   2   7       15.46       15.08      1.45 o 
 -11   2   7       13.88       14.66      1.26 o 
 -10   2   7       47.46       43.47      1.81 o 
  -9   2   7       15.53       17.40      1.26 o 
  -8   2   7      141.88      138.22      7.42 o 
  -7   2   7       93.45       89.24      2.34 o 
  -6   2   7       39.33       45.37      1.42 o 
  -5   2   7        8.22        9.98      0.79 o 
  -4   2   7       68.13       70.90      1.57 o 
  -3   2   7      207.66      229.69      6.76 o 
  -2   2   7       48.32       53.05      1.38 o 
  -1   2   7      133.78      148.13      2.17 o 
   0   2   7       77.38       82.99      1.82 o 
   1   2   7        4.26        4.78      0.67 o 
   2   2   7       17.88       14.37      0.95 o 
   3   2   7      221.59      195.36      5.36 o 
   4   2   7       10.04        9.45      0.95 o 
   5   2   7       19.34       20.87      1.26 o 
   6   2   7       34.47       34.51      1.58 o 
   7   2   7        7.04        8.90      1.17 o 
   8   2   7       13.16       11.76      1.30 o 
   9   2   7        1.06        0.28      1.10 o 
 -12   3   7        0.30       -0.22      1.07 o 
 -11   3   7        9.84        7.39      1.22 o 
 -10   3   7        5.50        4.43      1.17 o 
  -9   3   7       45.51       49.00      1.93 o 
  -8   3   7       31.90       26.69      3.90 o 
  -7   3   7       61.17       59.05      7.19 o 
  -6   3   7        8.30        9.07      1.06 o 
  -5   3   7       79.14       72.29      3.12 o 
  -4   3   7       69.42       64.91      2.79 o 
  -3   3   7        3.35        3.56      0.75 o 
  -2   3   7        0.61        0.94      0.95 o 
  -1   3   7       11.63       11.90      0.98 o 
   0   3   7        5.62        4.96      0.63 o 
   1   3   7       31.71       31.61      1.38 o 
   2   3   7      174.38      173.41      4.13 o 
   3   3   7        6.26        7.32      1.67 o 
   4   3   7       26.67       26.16      1.84 o 
   5   3   7        3.40        2.40      1.02 o 
   6   3   7        5.88        5.39      1.89 o 
   7   3   7        1.15        2.82      1.28 o 
   8   3   7        1.15       -0.77      1.78 o 
  -9   4   7        0.52        1.28      1.10 o 
  -8   4   7        2.66        4.90      1.01 o 
  -7   4   7       19.96       17.26      2.95 o 
  -6   4   7       29.27       27.20      1.63 o 
  -5   4   7       24.53       28.14      3.46 o 
  -4   4   7        0.38        0.30      1.04 o 
  -3   4   7        2.98        3.42      1.23 o 
  -2   4   7       39.78       37.18      1.73 o 
  -1   4   7       22.57       19.27      1.46 o 
   0   4   7       10.80       11.26      0.84 o 
   1   4   7        7.26        5.52      3.46 o 
   2   4   7        7.42        9.53      1.15 o 
   3   4   7        4.11        3.90      1.10 o 
   4   4   7       11.52       10.35      1.41 o 
   5   4   7        0.46        2.12      1.02 o 
  -3   5   7        0.43        1.10      1.22 o 
  -2   5   7        1.42        0.33      1.78 o 
  -1   5   7        0.22        0.07      1.14 o 
 -14   0   8        0.67        2.23      1.34 o 
 -13   0   8        0.34       -0.78      1.34 o 
 -12   0   8        0.47        0.78      1.34 o 
 -11   0   8      227.54      227.81      5.03 o 
 -10   0   8       13.03       14.83      1.45 o 
  -9   0   8       66.82       64.70      2.45 o 
  -8   0   8        9.57        7.80      1.23 o 
  -7   0   8       12.82       12.82      1.23 o 
  -6   0   8        1.57        1.11      0.78 o 
  -5   0   8        2.37        0.56      0.67 o 
  -4   0   8      458.94      538.52      5.17 o 
  -3   0   8      999.88     1076.44      7.15 o 
  -2   0   8      429.58      453.13      4.72 o 
  -1   0   8       26.51       23.19      1.12 o 
   0   0   8       20.78       17.53      1.17 o 
   1   0   8        3.38        4.46      0.78 o 
   2   0   8      108.81      120.57      2.90 o 
   3   0   8       87.69       93.51      2.68 o 
   4   0   8        3.83        1.89      1.00 o 
   5   0   8        3.18        2.23      1.23 o 
   6   0   8       13.88       16.83      1.56 o 
   7   0   8        0.30        0.00      1.23 o 
   8   0   8        1.56        2.56      1.56 o 
   9   0   8       19.26       27.76      2.45 o 
 -14   1   8        3.61        3.56      1.62 o 
 -13   1   8        0.99       -1.17      1.17 o 
 -12   1   8       68.76       72.10      2.40 o 
 -11   1   8       44.18       45.24      1.90 o 
 -10   1   8       50.72       47.24      1.77 o 
  -9   1   8      134.60      131.34      2.52 o 
  -8   1   8      212.39      210.07      4.02 o 
  -7   1   8      153.02      152.31      3.69 o 
  -6   1   8        6.26        6.61      0.67 o 
  -5   1   8       69.41       63.57      2.96 o 
  -4   1   8      184.69      190.40      5.20 o 
  -3   1   8      205.10      209.20      2.37 o 
  -2   1   8      196.51      220.70      2.45 o 
  -1   1   8       21.70       28.99      1.02 o 
   0   1   8       66.78       74.93      1.09 o 
   1   1   8        2.58        3.97      0.59 o 
   2   1   8        3.45        2.01      0.67 o 
   3   1   8       10.58        9.98      0.87 o 
   4   1   8        0.78        1.19      0.67 o 
   5   1   8       31.05       29.37      1.51 o 
   6   1   8        0.34        0.27      1.56 o 
   7   1   8        8.21       10.85      1.18 o 
   8   1   8        7.88        5.79      1.22 o 
   9   1   8        0.87       -0.08      1.06 o 
 -13   2   8        6.04        6.60      1.12 o 
 -12   2   8       13.52       16.29      1.45 o 
 -11   2   8        4.06        2.92      1.06 o 
 -10   2   8       12.23       13.93      1.22 o 
  -9   2   8       14.91       12.86      1.22 o 
  -8   2   8      154.90      147.16      2.72 o 
  -7   2   8      180.03      173.55      2.80 o 
  -6   2   8       57.62       65.55      1.73 o 
  -5   2   8       74.98       77.58      1.77 o 
  -4   2   8       62.20       56.62      1.50 o 
  -3   2   8      176.10      191.75      2.60 o 
  -2   2   8       39.33       42.12      1.78 o 
  -1   2   8       44.70       40.88      2.17 o 
   0   2   8       14.55       16.01      0.67 o 
   1   2   8       43.26       44.47      1.90 o 
   2   2   8      103.07       95.03      2.05 o 
   3   2   8       51.11       47.67      1.90 o 
   4   2   8        6.55        4.80      0.98 o 
   5   2   8        0.63       -0.84      0.90 o 
   6   2   8        2.47        1.23      1.10 o 
   7   2   8        4.72        4.23      0.98 o 
   8   2   8        1.25        2.39      1.14 o 
 -12   3   8        5.34        6.86      1.22 o 
 -11   3   8        6.08        7.22      1.14 o 
 -10   3   8       12.73       13.40      1.46 o 
  -9   3   8        7.71       10.02      1.17 o 
  -8   3   8        0.26       -0.45      1.02 o 
  -7   3   8        5.24        4.23      0.96 o 
  -6   3   8        4.47        5.73      0.98 o 
  -5   3   8       39.59       41.43      1.66 o 
  -4   3   8        4.68        3.78      1.89 o 
  -3   3   8        7.78        7.53      0.90 o 
  -2   3   8       47.68       44.99      1.54 o 
  -1   3   8       32.01       30.30      1.38 o 
   0   3   8       18.72       20.51      0.85 o 
   1   3   8       18.51       20.36      1.26 o 
   2   3   8       88.77       87.24      2.29 o 
   3   3   8       61.41       59.08      2.05 o 
   4   3   8       15.16       17.33      1.56 o 
   5   3   8        1.17       -0.11      1.02 o 
   6   3   8        5.35        6.04      1.17 o 
   7   3   8        7.77        6.66      1.50 o 
  -9   4   8        3.96        7.24      1.73 o 
  -8   4   8        4.09        6.26      1.50 o 
  -7   4   8        9.38        8.94      1.26 o 
  -6   4   8        3.47       -0.20      1.20 o 
  -5   4   8       27.48       28.45      1.65 o 
  -4   4   8       18.53       16.84      3.18 o 
  -3   4   8        1.60        2.28      1.02 o 
  -2   4   8        6.56        5.91      1.18 o 
  -1   4   8       24.32       27.09      1.58 o 
   0   4   8        9.04        8.01      0.85 o 
   1   4   8       13.50       14.13      1.39 o 
   2   4   8        0.71        0.97      1.06 o 
   3   4   8        4.91        6.78      2.51 o 
   4   4   8        4.75        6.26      1.45 o 
 -14   0   9        0.19        0.11      1.45 o 
 -13   0   9        5.23        3.23      1.56 o 
 -12   0   9       82.40       74.62      3.23 o 
 -11   0   9      152.60      156.29      4.24 o 
 -10   0   9       16.24       17.06      1.67 o 
  -9   0   9       50.71       50.30      2.23 o 
  -8   0   9      133.33      113.10      3.13 o 
  -7   0   9        4.72        4.57      1.00 o 
  -6   0   9        9.14        7.69      0.89 o 
  -5   0   9      189.68      180.98      3.35 o 
  -4   0   9      360.96      350.31      4.37 o 
  -3   0   9        5.61        4.35      0.78 o 
  -2   0   9      458.01      449.81      4.94 o 
  -1   0   9        6.14        7.25      0.89 o 
   0   0   9        1.07       -0.59      0.59 o 
   1   0   9       45.80       43.27      1.78 o 
   2   0   9       94.75       97.20      2.68 o 
   3   0   9       43.65       39.59      2.01 o 
   4   0   9        5.30        5.35      1.11 o 
   5   0   9       29.12       20.63      1.78 o 
   6   0   9        2.89        1.89      1.23 o 
   7   0   9        0.10        0.89      1.11 o 
   8   0   9       10.55       16.72      2.01 o 
   9   0   9        3.75        1.56      1.67 o 
 -14   1   9        0.06       -0.03      0.98 o 
 -13   1   9        1.29        0.86      0.98 o 
 -12   1   9       22.18       22.24      1.50 o 
 -11   1   9       32.06       37.13      1.66 o 
 -10   1   9       53.67       47.16      4.18 o 
  -9   1   9       12.62       11.46      1.17 o 
  -8   1   9      140.34      123.97      3.52 o 
  -7   1   9       28.47       28.35      1.22 o 
  -6   1   9       19.72       19.28      0.98 o 
  -5   1   9       17.13       18.56      1.11 o 
  -4   1   9      127.57      140.20      2.09 o 
  -3   1   9      238.41      267.02      2.85 o 
  -2   1   9      214.18      212.08      5.26 o 
  -1   1   9      318.84      335.53      3.21 o 
   0   1   9       28.11       26.30      0.78 o 
   1   1   9       32.99       35.46      1.26 o 
   2   1   9       18.07       15.98      0.98 o 
   3   1   9        0.32        1.37      1.62 o 
   4   1   9       28.39       31.48      1.73 o 
   5   1   9       23.01       20.97      1.34 o 
   6   1   9       23.70       25.92      1.50 o 
   7   1   9        0.90        0.78      1.02 o 
   8   1   9        1.04        1.04      1.09 o 
   9   1   9        0.10        0.23      2.40 o 
 -13   2   9        1.31       -0.32      1.14 o 
 -12   2   9        4.74        3.16      1.14 o 
 -11   2   9       14.51       12.18      1.30 o 
 -10   2   9       24.87       19.64      1.42 o 
  -9   2   9      136.69      137.60      2.76 o 
  -8   2   9      122.03      123.50      2.60 o 
  -7   2   9       75.56       80.91      2.05 o 
  -6   2   9        0.50       -0.39      0.71 o 
  -5   2   9        2.03        3.23      0.70 o 
  -4   2   9       32.48       36.66      1.30 o 
  -3   2   9       25.76       25.96      1.18 o 
  -2   2   9      132.89      136.24      2.33 o 
  -1   2   9       37.76       42.64      2.96 o 
   0   2   9       14.92       18.18      1.01 o 
   1   2   9       53.65       52.06      3.23 o 
   2   2   9      101.75       93.42      3.57 o 
   3   2   9       23.74       28.80      2.29 o 
   4   2   9       24.12       24.79      1.46 o 
   5   2   9       29.94       29.78      1.61 o 
   6   2   9        1.62       -0.36      1.06 o 
   7   2   9        4.98        7.86      1.14 o 
   8   2   9        1.75        0.24      1.14 o 
 -12   3   9        1.32        0.45      1.67 o 
 -11   3   9        7.39        7.34      1.22 o 
 -10   3   9       14.00       14.75      4.12 o 
  -9   3   9        9.30        8.31      1.22 o 
  -8   3   9       55.55       49.00      3.18 o 
  -7   3   9       29.51       29.15      2.62 o 
  -6   3   9       64.61       63.01      5.02 o 
  -5   3   9       55.86       56.42      3.74 o 
  -4   3   9       84.01       80.42      4.80 o 
  -3   3   9        6.65        8.00      0.95 o 
  -2   3   9       10.45        9.76      1.02 o 
  -1   3   9       63.58       62.01      1.89 o 
   0   3   9       17.00       13.56      0.84 o 
   1   3   9      130.18      124.91      2.72 o 
   2   3   9       32.41       32.83      1.66 o 
   3   3   9       16.36       13.15      1.38 o 
   4   3   9       13.90       13.91      1.30 o 
   5   3   9        1.98        2.45      1.02 o 
   6   3   9        7.07        8.65      1.38 o 
  -9   4   9        0.60        0.59      1.14 o 
  -8   4   9       11.00       11.61      2.01 o 
  -7   4   9        6.07        5.52      1.62 o 
  -6   4   9       11.35       12.21      1.41 o 
  -5   4   9       41.70       38.06      3.40 o 
  -4   4   9       15.98       18.09      1.54 o 
  -3   4   9        8.53        9.45      2.23 o 
  -2   4   9       31.00       35.01      1.81 o 
  -1   4   9       16.75       14.69      1.42 o 
   0   4   9        8.33        6.74      0.90 o 
   1   4   9        0.95        0.36      1.06 o 
   2   4   9        2.02        0.67      1.10 o 
   3   4   9       27.96       27.65      1.77 o 
 -14   0  10        0.00       -1.34      1.56 o 
 -13   0  10        9.73        8.36      1.78 o 
 -12   0  10        3.86        3.90      1.56 o 
 -11   0  10      114.72      122.19      3.79 o 
 -10   0  10       50.80       53.75      2.56 o 
  -9   0  10        6.98        5.13      1.23 o 
  -8   0  10       59.25       53.09      2.34 o 
  -7   0  10        0.71        0.22      0.78 o 
  -6   0  10        0.94        0.89      0.67 o 
  -5   0  10      105.36      107.16      2.79 o 
  -4   0  10       54.77       62.47      2.01 o 
  -3   0  10      208.42      236.57      3.80 o 
  -2   0  10       13.48       10.37      1.23 o 
  -1   0  10       18.29       22.74      1.34 o 
   0   0  10       72.35       65.46      4.57 o 
   1   0  10       10.36       10.37      1.23 o 
   2   0  10       98.16       89.72      2.90 o 
   3   0  10        0.19        1.45      0.89 o 
   4   0  10        9.41        7.25      1.34 o 
   5   0  10        5.98        7.36      1.34 o 
   6   0  10        3.19        1.89      1.45 o 
   7   0  10        3.23        6.69      1.56 o 
   8   0  10        2.82        4.46      1.45 o 
 -14   1  10        1.95        0.65      1.09 o 
 -13   1  10        1.98        3.15      0.94 o 
 -12   1  10       12.81       13.03      1.22 o 
 -11   1  10       18.49       18.38      1.34 o 
 -10   1  10       25.82       25.02      2.79 o 
  -9   1  10       44.39       43.08      2.96 o 
  -8   1  10       52.29       53.39      2.23 o 
  -7   1  10      221.44      203.70      9.95 o 
  -6   1  10        9.77        6.53      0.75 o 
  -5   1  10       67.56       64.09      1.58 o 
  -4   1  10       21.99       22.49      1.11 o 
  -3   1  10       59.36       56.36      1.58 o 
  -2   1  10      197.15      208.94      2.69 o 
  -1   1  10      162.95      159.80      4.41 o 
   0   1  10       47.34       47.58      1.02 o 
   1   1  10       13.46       13.52      0.90 o 
   2   1  10        5.88       14.04      6.69 o 
   3   1  10        5.47        3.85      1.23 o 
   4   1  10       25.56       29.37      1.84 o 
   5   1  10       47.83       45.19      1.81 o 
   6   1  10        1.53        1.50      1.02 o 
   7   1  10        1.43        1.78      1.02 o 
   8   1  10        0.54        0.33      1.02 o 
 -13   2  10        0.98        0.97      1.73 o 
 -12   2  10        2.20        3.57      1.02 o 
 -11   2  10        7.63        6.71      1.84 o 
 -10   2  10       35.16       35.15      1.69 o 
  -9   2  10       73.15       72.52      2.29 o 
  -8   2  10       72.41       70.38      2.01 o 
  -7   2  10       18.60       18.59      3.29 o 
  -6   2  10       27.51       29.94      2.45 o 
  -5   2  10       48.11       50.93      1.54 o 
  -4   2  10       84.78       88.51      4.18 o 
  -3   2  10        2.05        2.68      0.75 o 
  -2   2  10       50.98       44.39      1.50 o 
  -1   2  10        8.95        7.34      0.90 o 
   0   2  10       19.00       19.59      0.81 o 
   1   2  10       49.93       61.54      1.89 o 
   2   2  10       20.80       24.47      1.34 o 
   3   2  10       17.38       21.02      3.23 o 
   4   2  10       11.16        9.71      3.23 o 
   5   2  10       16.37       17.24      1.34 o 
   6   2  10        6.65        6.66      1.10 o 
   7   2  10        1.17        1.28      1.56 o 
 -11   3  10        2.09        2.88      1.14 o 
 -10   3  10        8.31       10.89      1.25 o 
  -9   3  10       12.93       15.20      1.34 o 
  -8   3  10       32.07       34.03      2.51 o 
  -7   3  10       27.86       28.43      2.06 o 
  -6   3  10       48.77       46.75      1.92 o 
  -5   3  10       19.49       16.09      1.73 o 
  -4   3  10       24.71       26.12      1.46 o 
  -3   3  10       13.06       12.37      2.01 o 
  -2   3  10        8.84        8.57      1.10 o 
  -1   3  10        6.55        8.32      2.45 o 
   0   3  10       23.08       21.50      0.97 o 
   1   3  10        1.21        0.95      0.98 o 
   2   3  10       30.98       31.11      1.73 o 
   3   3  10       22.83       22.62      1.54 o 
   4   3  10       14.10       15.49      1.46 o 
   5   3  10        2.11        0.88      1.17 o 
  -8   4  10        1.89        1.91      1.09 o 
  -7   4  10        8.59        9.21      2.90 o 
  -6   4  10       19.83       19.23      1.61 o 
  -5   4  10        4.46        6.38      2.06 o 
  -4   4  10        3.87        4.39      1.25 o 
  -3   4  10       36.21       35.63      1.97 o 
  -2   4  10       25.83       33.69      2.06 o 
  -1   4  10        5.85        6.15      1.45 o 
   0   4  10        8.93       11.78      1.48 o 
   1   4  10        6.85        5.35      1.22 o 
   2   4  10       13.33       13.65      1.56 o 
 -14   0  11        1.99        1.78      1.45 o 
 -13   0  11        0.31        0.11      1.34 o 
 -12   0  11       37.63       33.67      2.34 o 
 -11   0  11        3.73        7.02      1.45 o 
 -10   0  11       11.24       12.60      1.56 o 
  -9   0  11       44.54       44.27      2.45 o 
  -8   0  11      118.33      117.30      3.35 o 
  -7   0  11      333.42      314.03      5.04 o 
  -6   0  11       26.34       25.87      1.67 o 
  -5   0  11       21.83       19.73      1.56 o 
  -4   0  11       26.29       24.08      1.56 o 
  -3   0  11       13.03       13.82      1.23 o 
  -2   0  11       86.66       86.14      2.68 o 
  -1   0  11       21.60       19.40      1.56 o 
   0   0  11      311.60      307.40      3.48 o 
   1   0  11       70.01       65.26      2.57 o 
   2   0  11       38.94       43.04      2.23 o 
   3   0  11        1.43        0.45      1.00 o 
   4   0  11       16.27       18.84      1.67 o 
   5   0  11        2.42        3.46      1.23 o 
   6   0  11        1.28        5.13      1.45 o 
   7   0  11        1.16        1.89      1.34 o 
 -14   1  11        0.77       -0.08      0.96 o 
 -13   1  11        8.54        8.35      1.22 o 
 -12   1  11        6.73       10.33      1.18 o 
 -11   1  11       38.06       36.53      1.69 o 
 -10   1  11       50.64       52.89      1.85 o 
  -9   1  11      188.82      180.81      4.36 o 
  -8   1  11       32.58       32.41      1.56 o 
  -7   1  11       60.13       57.00      1.74 o 
  -6   1  11        9.94        9.08      2.23 o 
  -5   1  11       14.43       13.95      0.90 o 
  -4   1  11       30.19       29.14      2.45 o 
  -3   1  11       92.36       91.99      1.97 o 
  -2   1  11       19.81       22.30      1.06 o 
  -1   1  11        0.84        0.84      0.71 o 
   0   1  11        7.02        7.20      0.84 o 
   1   1  11       14.84        9.91      0.98 o 
   2   1  11        6.72        6.34      1.50 o 
   3   1  11       19.55       19.07      1.26 o 
   4   1  11       22.02       21.30      1.42 o 
   5   1  11       19.96       23.82      1.54 o 
   6   1  11        4.23        3.34      1.10 o 
   7   1  11        1.90        2.68      1.02 o 
 -13   2  11        0.66        0.80      1.06 o 
 -12   2  11        0.43        0.96      1.67 o 
 -11   2  11        8.76        8.32      1.26 o 
 -10   2  11       27.06       31.28      3.79 o 
  -9   2  11        3.20        4.41      0.98 o 
  -8   2  11        9.01        9.87      1.10 o 
  -7   2  11        5.21        6.12      1.10 o 
  -6   2  11      207.30      224.60      6.03 o 
  -5   2  11       19.86       20.02      2.01 o 
  -4   2  11       26.37       27.37      2.12 o 
  -3   2  11       10.80       11.10      1.17 o 
  -2   2  11       84.89       86.24      2.29 o 
  -1   2  11       49.97       53.91      1.77 o 
   0   2  11        6.35        6.47      0.63 o 
   1   2  11       22.99       23.18      1.38 o 
   2   2  11       37.62       37.01      1.69 o 
   3   2  11        2.83        3.21      1.06 o 
   4   2  11       32.97       35.18      1.73 o 
   5   2  11        5.66        4.69      1.14 o 
   6   2  11        0.27        0.84      1.39 o 
 -11   3  11        1.01        0.28      1.09 o 
 -10   3  11        0.97       -0.01      1.06 o 
  -9   3  11       10.58       10.86      1.39 o 
  -8   3  11       39.95       43.65      1.84 o 
  -7   3  11       46.35       50.87      5.74 o 
  -6   3  11       13.53       14.22      1.33 o 
  -5   3  11       72.52       75.77      5.35 o 
  -4   3  11        7.25        8.93      1.17 o 
  -3   3  11       19.15       20.95      1.41 o 
  -2   3  11       81.17       87.95      2.62 o 
  -1   3  11       31.02       30.38      1.58 o 
   0   3  11        9.30       11.13      0.89 o 
   1   3  11       30.19       31.28      1.73 o 
   2   3  11        3.65        4.35      1.10 o 
   3   3  11        7.96        8.83      1.50 o 
   4   3  11        0.21        2.16      1.06 o 
  -7   4  11        3.39        3.99      1.22 o 
  -6   4  11        1.47        0.80      1.17 o 
  -5   4  11        1.90        3.38      1.06 o 
  -4   4  11       13.34       13.07      1.50 o 
  -3   4  11       14.16       17.09      3.51 o 
  -2   4  11        5.89        9.26      1.30 o 
  -1   4  11       14.52       13.06      1.61 o 
   0   4  11       14.06       15.35      1.10 o 
   1   4  11        0.72       -1.18      1.18 o 
 -14   0  12        1.28        2.45      1.56 o 
 -13   0  12        6.16        4.24      1.78 o 
 -12   0  12        8.26        6.02      1.67 o 
 -11   0  12        3.74        2.68      1.45 o 
 -10   0  12       37.67       33.56      2.34 o 
  -9   0  12       94.42       93.61      3.24 o 
  -8   0  12       38.39       46.61      2.23 o 
  -7   0  12       50.53       46.17      2.34 o 
  -6   0  12      124.39      112.74      3.35 o 
  -5   0  12      178.88      176.60      3.91 o 
  -4   0  12       26.84       24.19      1.67 o 
  -3   0  12       11.13        9.70      1.23 o 
  -2   0  12       73.22       72.85      2.68 o 
  -1   0  12       63.07       58.89      2.57 o 
   0   0  12        1.96       -1.30      1.30 o 
   1   0  12       54.83       42.49      2.34 o 
   2   0  12       28.60       24.08      1.90 o 
   3   0  12       30.00       35.34      2.23 o 
   4   0  12        1.47        0.00      1.45 o 
   5   0  12       15.55       13.82      2.01 o 
   6   0  12        6.80        6.46      1.78 o 
 -13   1  12        1.07        1.55      2.56 o 
 -12   1  12        6.27        6.36      3.23 o 
 -11   1  12        1.59        1.19      0.98 o 
 -10   1  12       41.04       43.10      1.73 o 
  -9   1  12        2.86        3.01      0.95 o 
  -8   1  12       82.02       88.26      3.57 o 
  -7   1  12       30.62       32.95      1.50 o 
  -6   1  12      124.30      121.84      2.49 o 
  -5   1  12      108.02       99.69      2.73 o 
  -4   1  12       70.58       73.05      1.89 o 
  -3   1  12      112.03      109.36      2.29 o 
  -2   1  12       40.03       43.33      1.50 o 
  -1   1  12       81.64       79.23      2.40 o 
   0   1  12       46.70       44.24      2.18 o 
   1   1  12       58.43       53.84      1.89 o 
   2   1  12       49.19       49.17      2.84 o 
   3   1  12       43.26       44.94      1.81 o 
   4   1  12       33.61       32.95      1.95 o 
   5   1  12        6.04        6.16      1.14 o 
   6   1  12        0.38        2.10      0.98 o 
 -12   2  12        4.33        5.65      1.20 o 
 -11   2  12       15.08       16.14      1.42 o 
 -10   2  12        7.19        7.72      1.95 o 
  -9   2  12       13.09       15.15      1.17 o 
  -8   2  12       46.23       44.75      1.81 o 
  -7   2  12      154.53      158.13      6.70 o 
  -6   2  12       66.13       65.72      2.90 o 
  -5   2  12       10.87       10.07      1.10 o 
  -4   2  12       17.90       19.71      1.26 o 
  -3   2  12       31.63       25.15      1.62 o 
  -2   2  12       65.68       64.80      1.97 o 
  -1   2  12       48.59       49.38      1.85 o 
   0   2  12        8.45        6.78      0.74 o 
   1   2  12       30.99       30.51      1.58 o 
   2   2  12        6.60        3.98      1.14 o 
   3   2  12       12.80       10.59      1.45 o 
   4   2  12        0.48        2.12      0.90 o 
   5   2  12        0.24       -0.76      2.17 o 
 -10   3  12       11.03       11.94      1.41 o 
  -9   3  12        0.27       -0.45      1.02 o 
  -8   3  12        2.94        1.00      1.34 o 
  -7   3  12        3.64        4.43      1.04 o 
  -6   3  12        9.55        8.66      2.12 o 
  -5   3  12        7.72        8.25      1.18 o 
  -4   3  12        7.80        8.48      1.14 o 
  -3   3  12       33.39       31.28      3.74 o 
  -2   3  12        1.87        3.93      1.95 o 
  -1   3  12        7.86        7.42      1.17 o 
   0   3  12       20.57       17.95      1.30 o 
   1   3  12        0.98        1.92      1.06 o 
   2   3  12        3.15        3.64      1.17 o 
   3   3  12        2.77        1.84      1.10 o 
  -6   4  12        0.15       -1.00      1.17 o 
  -5   4  12        4.92        7.81      1.73 o 
  -4   4  12        1.58        1.30      1.22 o 
  -3   4  12        7.40        9.08      1.30 o 
  -2   4  12        3.79        6.01      1.22 o 
  -1   4  12       14.86       13.21      1.50 o 
 -13   0  13        3.90        5.57      1.45 o 
 -12   0  13        0.86        0.33      1.45 o 
 -11   0  13        0.15       -0.22      1.34 o 
 -10   0  13       22.19       21.18      2.01 o 
  -9   0  13       15.94       19.51      1.67 o 
  -8   0  13        4.52        7.02      1.23 o 
  -7   0  13       18.51       17.17      1.90 o 
  -6   0  13      122.49      119.87      3.46 o 
  -5   0  13        4.66        4.46      1.34 o 
  -4   0  13      189.69      179.17      4.13 o 
  -3   0  13        6.92        7.36      1.34 o 
  -2   0  13      456.60      500.01      6.72 o 
  -1   0  13        7.82        7.80      1.56 o 
   0   0  13      140.66      132.34      4.74 o 
   1   0  13       29.80       31.66      2.23 o 
   2   0  13       34.29       41.03      2.45 o 
   3   0  13        0.13       -1.11      1.45 o 
   4   0  13       40.18       41.92      2.68 o 
   5   0  13        4.07        2.23      1.56 o 
 -13   1  13        0.75        1.43      1.06 o 
 -12   1  13        1.55        1.67      1.02 o 
 -11   1  13       28.40       26.24      1.61 o 
 -10   1  13        0.46       -0.86      0.86 o 
  -9   1  13       33.81       32.82      1.54 o 
  -8   1  13       35.60       31.77      1.56 o 
  -7   1  13      153.36      149.46      2.90 o 
  -6   1  13      102.37       97.46      5.13 o 
  -5   1  13       56.51       54.50      1.77 o 
  -4   1  13       17.38       18.10      1.22 o 
  -3   1  13      141.26      138.15      3.96 o 
  -2   1  13       32.96       33.03      1.50 o 
  -1   1  13       49.98       49.28      1.81 o 
   0   1  13       56.12       59.23      1.42 o 
   1   1  13       14.24       13.75      1.90 o 
   2   1  13       26.99       25.10      3.12 o 
   3   1  13       25.62       22.47      1.62 o 
   4   1  13        0.09       -0.23      1.95 o 
   5   1  13        1.44        2.23      1.45 o 
 -12   2  13        0.53        0.70      1.06 o 
 -11   2  13        6.51        5.99      1.50 o 
 -10   2  13       17.94       15.57      1.42 o 
  -9   2  13        0.65        0.16      1.23 o 
  -8   2  13       16.07       15.57      1.67 o 
  -7   2  13        9.51       10.19      1.22 o 
  -6   2  13       10.93       11.65      1.17 o 
  -5   2  13       41.67       46.36      1.85 o 
  -4   2  13       79.82       72.60      2.17 o 
  -3   2  13       35.59       37.63      1.66 o 
  -2   2  13       67.59       67.74      2.17 o 
  -1   2  13       22.59       21.04      2.01 o 
   0   2  13       10.92        9.19      0.86 o 
   1   2  13        4.00        5.05      1.10 o 
   2   2  13        1.67        2.45      1.06 o 
   3   2  13        6.88        7.42      1.26 o 
   4   2  13        0.69        1.96      0.98 o 
 -10   3  13        2.06        0.89      1.10 o 
  -9   3  13        0.74        2.11      1.62 o 
  -8   3  13        2.33        3.55      0.98 o 
  -7   3  13        3.27        2.45      1.50 o 
  -6   3  13       30.84       27.77      1.69 o 
  -5   3  13       11.97       12.49      1.38 o 
  -4   3  13        4.97        6.42      1.20 o 
  -3   3  13       14.22       13.26      1.30 o 
  -2   3  13        6.07        7.10      1.10 o 
  -1   3  13       13.90       11.50      2.01 o 
   0   3  13        9.07        9.53      1.48 o 
   1   3  13        2.32       -0.14      1.22 o 
   2   3  13        5.38        5.86      2.01 o 
 -13   0  14        0.50        0.33      1.45 o 
 -12   0  14        2.76        2.23      1.45 o 
 -11   0  14        0.10       -0.11      1.23 o 
 -10   0  14        4.26        2.34      1.45 o 
  -9   0  14        0.04        0.33      1.11 o 
  -8   0  14       36.98       30.33      2.23 o 
  -7   0  14      167.71      159.22      4.24 o 
  -6   0  14        1.91        0.22      1.34 o 
  -5   0  14        0.00       -1.00      1.00 o 
  -4   0  14        1.80        0.45      1.34 o 
  -3   0  14        0.00        1.34      1.11 o 
  -2   0  14      106.21      108.01      3.68 o 
  -1   0  14        0.80        0.22      1.34 o 
   0   0  14       38.92       39.89      2.40 o 
   1   0  14       12.94       12.04      1.90 o 
   2   0  14       24.62       27.31      2.23 o 
   3   0  14       17.67       19.51      2.12 o 
   4   0  14        0.26        0.78      1.45 o 
 -12   1  14        2.89        3.51      1.18 o 
 -11   1  14        7.14        7.52      1.22 o 
 -10   1  14        1.98        1.44      1.50 o 
  -9   1  14       23.51       24.94      1.41 o 
  -8   1  14        1.82        1.42      0.90 o 
  -7   1  14       42.66       39.82      1.73 o 
  -6   1  14       13.87       12.49      1.50 o 
  -5   1  14       18.04       19.73      1.26 o 
  -4   1  14      107.32      105.15      2.48 o 
  -3   1  14       64.01       61.31      4.80 o 
  -2   1  14       29.67       32.51      4.18 o 
  -1   1  14      103.38      110.64      3.63 o 
   0   1  14       31.13       28.16      1.23 o 
   1   1  14       23.19       23.46      1.61 o 
   2   1  14        2.26        1.04      1.14 o 
   3   1  14        2.11        5.51      1.89 o 
   4   1  14        1.92        3.80      1.22 o 
 -11   2  14        2.05        3.46      1.10 o 
 -10   2  14        2.69        2.73      1.10 o 
  -9   2  14        0.39        1.20      0.94 o 
  -8   2  14       15.88       18.10      1.38 o 
  -7   2  14        4.52        4.38      1.73 o 
  -6   2  14       29.00       32.99      3.23 o 
  -5   2  14       90.70       88.70      2.48 o 
  -4   2  14        7.09        7.43      1.45 o 
  -3   2  14       43.06       36.25      1.73 o 
  -2   2  14        5.88        3.73      1.10 o 
  -1   2  14       11.21       13.53      1.34 o 
   0   2  14        3.72        4.13      0.73 o 
   1   2  14       17.59       17.82      1.54 o 
   2   2  14        0.83        1.82      1.11 o 
   3   2  14        0.54        1.06      1.34 o 
  -9   3  14        2.55        1.31      1.12 o 
  -8   3  14        5.29        6.66      1.11 o 
  -7   3  14        0.46        1.46      1.73 o 
  -6   3  14        7.34        6.93      1.30 o 
  -5   3  14        8.88       12.25      1.25 o 
  -4   3  14        7.74       11.14      1.30 o 
  -3   3  14        0.36        0.69      0.98 o 
  -2   3  14        3.14        3.02      1.14 o 
  -1   3  14        3.48        1.96      1.73 o 
   0   3  14        1.65        0.19      0.84 o 
 -12   0  15        0.62        1.56      1.45 o 
 -11   0  15        0.95        3.01      1.34 o 
 -10   0  15       11.17        8.47      1.67 o 
  -9   0  15        8.60        5.68      1.67 o 
  -8   0  15       49.32       49.29      2.68 o 
  -7   0  15       89.62       86.68      3.35 o 
  -6   0  15       46.71       43.38      2.34 o 
  -5   0  15       11.58       11.70      1.56 o 
  -4   0  15       20.79       21.74      1.90 o 
  -3   0  15        6.36        7.58      1.34 o 
  -2   0  15       11.72       10.70      1.67 o 
  -1   0  15        9.06        9.25      1.78 o 
   0   0  15        5.26        4.96      1.18 o 
   1   0  15       10.80        7.69      1.89 o 
   2   0  15        0.42        0.22      1.56 o 
   3   0  15        4.61        6.58      1.56 o 
 -12   1  15       12.41       12.46      1.42 o 
 -11   1  15        3.03        3.56      1.06 o 
 -10   1  15        2.62        2.95      0.90 o 
  -9   1  15        3.24        5.15      1.28 o 
  -8   1  15       11.55       10.47      1.14 o 
  -7   1  15       12.59       12.75      2.06 o 
  -6   1  15        7.12        8.36      1.10 o 
  -5   1  15       52.00       52.94      6.91 o 
  -4   1  15       23.41       23.90      1.54 o 
  -3   1  15       13.27       11.28      1.34 o 
  -2   1  15        3.89        4.63      1.02 o 
  -1   1  15        0.98        0.02      0.98 o 
   0   1  15       11.79       14.68      1.11 o 
   1   1  15        0.38       -0.78      1.10 o 
   2   1  15       18.72       16.39      1.54 o 
   3   1  15        1.04        2.56      1.02 o 
 -10   2  15        4.09        5.37      1.10 o 
  -9   2  15        1.88        4.59      0.98 o 
  -8   2  15       18.53       21.00      1.78 o 
  -7   2  15        1.47        1.92      0.90 o 
  -6   2  15        4.22        2.62      1.28 o 
  -5   2  15       11.25       11.86      1.30 o 
  -4   2  15       32.73       36.32      1.73 o 
  -3   2  15        1.93        3.41      1.02 o 
  -2   2  15        1.07        0.74      0.98 o 
  -1   2  15        0.45        1.90      1.62 o 
   0   2  15        4.02        3.92      0.76 o 
   1   2  15        2.31        4.00      1.06 o 
   2   2  15        1.30        1.74      1.22 o 
  -7   3  15        0.14       -0.03      1.95 o 
  -6   3  15        0.51       -0.56      1.06 o 
  -5   3  15        0.12        0.49      0.94 o 
  -4   3  15        7.72        7.69      1.73 o 
  -3   3  15        2.89        2.71      2.23 o 
  -2   3  15        3.15        2.25      1.17 o 
 -11   0  16        0.36        0.45      1.34 o 
 -10   0  16        1.43       -1.11      1.45 o 
  -9   0  16        4.52        1.78      1.78 o 
  -8   0  16       12.15       11.26      1.78 o 
  -7   0  16        0.07        4.24      1.23 o 
  -6   0  16       23.67       26.87      2.12 o 
  -5   0  16       21.37       20.96      1.90 o 
  -4   0  16        0.23       -1.34      1.34 o 
  -3   0  16        6.90        5.91      1.45 o 
  -2   0  16        3.31        6.91      1.45 o 
  -1   0  16        4.15        1.67      1.56 o 
   0   0  16        0.00       -0.20      1.84 o 
   1   0  16       11.54       14.16      2.23 o 
   2   0  16        4.08        4.57      1.78 o 
 -11   1  16        1.71        3.63      1.23 o 
 -10   1  16        1.31        0.59      1.73 o 
  -9   1  16        0.12        0.28      0.79 o 
  -8   1  16        3.70        2.17      1.06 o 
  -7   1  16       23.35       23.88      1.78 o 
  -6   1  16       19.70       20.38      2.01 o 
  -5   1  16        1.42        0.45      0.95 o 
  -4   1  16       38.69       35.40      1.77 o 
  -3   1  16        4.23        5.40      1.23 o 
  -2   1  16       15.53       20.14      2.34 o 
  -1   1  16        3.31        2.50      1.06 o 
   0   1  16        1.45        2.30      0.75 o 
   1   1  16        1.68        0.33      2.23 o 
  -9   2  16        4.95        6.88      1.09 o 
  -8   2  16        0.18       -0.10      0.90 o 
  -7   2  16        0.01       -1.22      1.56 o 
  -6   2  16        2.65        3.51      1.02 o 
  -5   2  16        2.83        2.34      1.02 o 
  -4   2  16        6.87        6.48      1.18 o 
  -3   2  16        6.60        5.80      2.17 o 
  -2   2  16        1.62        2.43      0.99 o 
  -1   2  16        8.53        7.79      1.25 o 
   0   2  16        2.07        0.85      0.81 o 
 -10   0  17        0.63        0.45      1.34 o 
  -9   0  17        6.61        4.90      1.56 o 
  -8   0  17        3.45        4.90      1.56 o 
  -7   0  17       12.70       15.72      1.89 o 
  -6   0  17        0.71        1.78      1.34 o 
  -5   0  17        0.35       -1.00      1.23 o 
  -4   0  17        0.01        1.45      1.23 o 
  -3   0  17        0.09        0.22      1.45 o 
  -2   0  17       12.11        9.47      1.89 o 
  -1   0  17        3.63        3.57      1.56 o 
   0   0  17        1.27        0.84      1.02 o 
 -10   1  17        0.82        2.69      1.67 o 
  -9   1  17        1.05        1.83      2.12 o 
  -8   1  17        0.86        0.51      1.02 o 
  -7   1  17        8.32        8.54      1.22 o 
  -6   1  17       10.12       13.68      3.01 o 
  -5   1  17        7.25        6.98      1.14 o 
  -4   1  17       11.12       11.84      1.25 o 
  -3   1  17        0.55       -1.02      1.02 o 
  -2   1  17        0.31       -0.80      0.98 o 
  -1   1  17        2.66        2.94      1.14 o 
   0   1  17        3.18        2.87      0.78 o 
  -8   2  17        1.28        1.11      1.67 o 
  -7   2  17        2.14        0.78      1.10 o 
  -6   2  17        1.84        0.69      1.06 o 
  -5   2  17        0.47       -0.12      1.50 o 
  -4   2  17        5.83        7.00      1.67 o 
  -3   2  17        8.65        6.30      1.34 o 
  -9   0  18        1.68        2.23      1.45 o 
  -8   0  18        0.11       -1.45      1.45 o 
  -7   0  18       21.73       28.76      2.45 o 
  -6   0  18        1.50        2.67      1.11 o 
  -5   0  18        4.91        8.14      1.78 o 
  -4   0  18        2.24        1.11      1.67 o 
  -3   0  18       14.99       17.95      2.23 o 
  -2   0  18        1.53        5.68      1.45 o 
  -8   1  18       10.23       11.11      2.84 o 
  -7   1  18        4.21        4.65      2.90 o 
  -6   1  18       12.55       13.32      1.42 o 
  -5   1  18        4.01        1.45      1.26 o 
  -4   1  18        2.72        2.84      1.09 o 
  -3   1  18        2.11        2.25      0.98 o 
                                                 
